# Supplementary material for: Analysis of growth dynamics in five different media and metabolic phenotypic characteristics of Piriformospora indica
Source: Front Microbiol. 2024 Jan 8;14:1301743. doi: 10.3389/fmicb.2023.1301743 (PMC10800966; doi:10.3389/fmicb.2023.1301743)
Supplement: Supplementary file 2 [file Table_1.XLSX]

## Sheet: 原始数据
Data File	E:\wang hancheng\SML\YDLXBPM\PMX_0_220110_A_35.OKA
Set up Time	一月 10 2022 5:21 PM
Position	18-A
Plate Type	PM 1-
Strain Type	---
Sample Number
Strain Name	PM9
Strain Number	YD-1
Other
Hour	A01	A02	A03	A04	A05	A06	A07	A08	A09	A10	A11	A12	B01	B02	B03	B04	B05	B06	B07	B08	B09	B10	B11	B12	C01	C02	C03	C04	C05	C06	C07	C08	C09	C10	C11	C12	D01	D02	D03	D04	D05	D06	D07	D08	D09	D10	D11	D12	E01
0	47	38	37	36	54	43	63	71	57	48	78	119	87	38	36	49	62	39	63	65	46	81	67	126	73	59	36	43	54	43	79	47	40	50	46	86	45	34	38	40	78	69	63	37	34	35	37	63	46
0.25	44	39	36	34	54	43	63	70	61	50	75	120	81	35	35	48	59	40	64	67	45	82	62	126	71	57	35	40	54	42	80	46	42	49	47	86	43	33	35	37	75	70	64	40	37	37	38	68	43
0.5	48	44	37	34	55	46	65	71	61	53	77	122	84	38	37	52	60	42	65	67	49	85	64	128	74	60	38	43	55	44	81	52	45	54	50	86	46	35	37	39	78	72	64	40	39	39	42	68	45
0.75	43	40	35	32	52	41	60	69	57	48	75	119	83	35	34	46	58	37	59	60	44	83	66	123	72	56	36	40	52	41	76	46	39	49	44	83	39	32	36	37	74	67	58	36	34	34	34	60	44
1	41	36	34	31	50	43	63	67	55	47	75	121	83	36	35	43	57	38	58	61	44	82	66	126	70	55	35	39	49	39	76	45	39	48	47	83	42	31	36	37	74	65	59	34	32	32	35	59	45
1.25	44	39	36	33	54	44	62	67	59	50	77	120	83	39	36	49	61	40	61	62	47	84	65	125	72	60	37	43	51	42	79	51	42	51	48	85	43	33	39	40	76	69	64	37	34	36	36	64	45
1.5	42	36	34	32	49	44	64	66	56	49	72	120	85	38	36	46	58	39	62	59	45	83	65	127	71	59	35	40	49	40	76	47	42	50	48	85	40	30	34	38	76	69	62	34	35	35	34	61	44
1.75	41	37	33	32	49	45	61	66	55	50	73	120	80	37	36	45	58	37	61	58	44	85	61	124	70	59	34	39	47	39	79	47	40	49	46	84	38	32	33	34	75	69	61	35	35	36	36	63	43
2	43	40	33	34	49	46	64	69	57	53	75	123	85	41	37	46	59	39	64	59	46	85	64	127	73	62	35	39	50	41	78	49	44	51	49	85	41	33	36	38	78	69	65	38	37	37	38	65	46
2.25	42	39	32	34	48	43	63	66	55	50	73	121	84	38	35	45	57	38	63	59	46	85	62	126	71	62	34	40	49	39	80	49	42	50	48	85	40	31	34	35	78	70	64	36	38	38	36	64	42
2.5	43	36	32	33	50	43	66	67	55	47	72	121	83	36	37	45	57	38	62	55	42	84	65	128	72	58	34	38	46	36	77	47	40	49	48	83	40	27	35	35	74	69	62	37	34	34	35	61	42
2.75	45	40	35	34	52	45	68	68	52	48	74	121	87	40	38	46	64	39	62	57	45	84	72	125	72	61	37	40	48	36	76	46	40	48	47	85	44	35	41	39	74	71	61	38	35	36	36	61	46
3	44	36	32	35	48	44	64	68	56	52	72	122	85	40	36	45	62	39	62	59	44	86	63	126	72	59	33	41	49	37	79	47	42	50	49	82	43	32	36	36	79	70	63	39	38	40	38	65	44
3.25	43	37	30	33	49	44	65	67	55	47	72	121	84	38	35	43	57	37	63	55	44	83	65	125	71	59	35	36	45	35	75	46	39	49	48	81	42	30	34	36	77	70	62	37	36	39	36	65	44
3.5	44	35	30	33	47	44	65	68	57	50	74	122	86	40	34	44	58	37	62	55	42	81	63	127	70	58	34	37	47	36	78	45	42	48	48	81	42	29	35	36	77	71	63	37	41	40	38	66	42
3.75	40	33	31	32	47	43	63	65	50	45	69	119	83	37	32	41	56	35	58	54	39	82	68	122	69	54	33	35	46	32	73	45	36	46	44	81	41	27	33	33	74	67	59	36	36	39	38	62	40
4	45	35	29	31	47	42	62	66	54	47	70	122	85	40	32	42	57	34	61	55	41	84	67	124	71	58	33	37	47	36	77	46	39	48	43	81	41	29	34	36	76	69	62	38	40	40	39	66	42
4.25	45	35	29	32	45	43	63	66	52	47	71	118	82	37	33	43	56	34	60	53	39	81	63	124	69	53	33	34	46	32	76	45	39	47	46	78	42	28	31	33	78	73	64	40	42	43	42	66	41
4.5	48	38	33	33	49	45	65	70	54	50	73	123	86	40	36	42	59	38	62	58	44	86	69	129	75	58	35	39	47	34	78	49	41	51	49	81	44	32	36	37	78	73	66	44	46	48	44	71	43
4.75	45	37	29	29	45	41	61	68	54	46	67	119	83	36	34	38	57	36	60	51	39	82	58	124	69	56	31	35	45	34	76	44	38	44	47	77	41	30	31	31	77	70	63	42	45	49	44	69	39
5	47	35	29	31	45	41	65	72	52	47	70	123	84	37	33	41	57	35	61	53	42	83	61	125	70	55	32	35	48	33	75	46	37	46	46	79	43	30	31	34	79	73	66	47	49	52	48	72	41
5.25	49	36	29	29	46	42	64	74	53	49	70	121	84	39	32	41	58	35	62	55	40	84	61	127	72	56	31	36	48	32	75	47	38	46	48	78	44	29	34	34	81	76	67	46	49	53	49	73	41
5.5	51	38	30	32	46	43	68	75	55	49	71	123	86	39	35	41	59	36	64	58	42	86	63	128	73	58	33	38	51	35	76	46	40	48	49	82	47	32	33	36	82	75	68	51	56	59	53	76	42
5.75	52	35	28	30	45	40	65	73	53	46	69	121	85	37	31	40	58	35	62	53	40	84	63	124	72	57	32	37	49	31	76	45	38	47	46	78	43	30	31	34	81	77	69	51	52	59	54	76	41
6	53	37	31	31	46	42	67	75	52	48	70	122	85	37	33	41	60	35	62	59	41	84	65	122	72	59	33	36	50	33	74	44	38	46	47	81	45	32	34	35	80	79	72	54	56	62	55	79	42
6.25	57	38	30	31	45	41	70	75	53	47	69	123	86	39	32	41	58	36	63	58	43	83	67	126	74	58	32	36	50	32	74	44	39	48	47	79	47	31	32	35	81	79	74	56	59	66	58	78	41
6.5	58	38	31	30	45	41	68	77	52	46	68	123	86	38	33	41	59	36	62	57	43	85	65	124	72	59	33	35	51	32	76	44	38	47	45	79	47	33	35	35	85	80	73	58	61	69	60	83	41
6.75	61	39	27	29	45	42	69	76	53	48	69	124	87	37	32	42	58	34	63	58	40	83	62	125	71	56	31	35	49	32	74	45	37	47	46	80	47	31	31	34	82	80	75	62	64	72	64	85	43
7	64	37	30	30	45	40	69	77	51	45	69	120	89	38	28	38	58	36	61	61	37	86	66	121	71	58	31	37	50	32	73	44	34	46	44	79	46	33	34	35	84	82	72	66	67	72	62	85	39
7.25	72	39	31	31	49	44	72	77	54	48	70	123	88	38	33	42	59	37	65	65	41	87	66	126	73	61	34	37	51	33	76	45	40	47	47	83	48	33	35	37	86	87	78	69	72	79	68	87	42
7.5	71	38	27	30	43	41	69	77	53	47	67	122	85	37	30	39	57	33	64	64	39	82	60	125	71	58	32	32	50	31	73	45	37	46	46	77	47	32	32	33	86	87	80	68	75	79	68	87	41
7.75	78	41	31	32	45	45	70	79	55	46	69	123	87	39	32	43	61	36	65	65	40	84	63	125	74	61	33	36	54	34	76	47	38	48	46	78	49	34	34	36	88	87	82	71	78	85	71	90	43
8	84	43	31	31	48	44	75	80	56	47	70	125	88	38	32	43	59	38	65	65	41	86	64	128	72	61	32	34	54	34	80	46	38	49	50	78	51	34	35	36	90	91	85	75	80	84	74	95	44
8.25	86	42	30	30	47	41	71	76	54	44	70	123	90	39	31	43	59	36	66	63	39	85	64	125	72	59	32	35	52	34	75	44	37	46	45	80	49	33	33	34	88	92	82	76	80	84	75	92	43
8.5	90	42	32	31	48	41	75	79	56	47	71	124	90	39	32	44	62	38	67	68	41	86	64	127	75	62	32	37	53	35	77	49	38	49	48	80	53	33	35	36	92	94	87	77	84	91	78	95	44
8.75	94	43	32	31	47	41	73	79	54	45	69	124	90	37	32	41	61	37	65	66	38	84	64	126	71	64	33	35	52	32	74	46	37	46	46	78	50	32	35	38	91	92	87	77	83	91	79	98	41
9	98	45	35	33	51	43	74	82	55	46	72	124	91	40	32	44	62	39	64	68	39	86	71	123	75	66	33	36	55	34	75	48	38	47	47	80	54	36	38	35	90	93	89	79	86	92	81	98	44
9.25	104	43	32	31	46	42	75	80	53	44	68	124	91	38	31	43	59	35	67	67	41	86	63	125	72	60	32	35	55	34	75	46	37	46	46	78	54	34	35	37	92	96	90	80	87	95	84	98	42
9.5	102	43	32	31	46	38	75	78	53	45	69	123	89	36	31	40	58	37	66	67	42	84	64	123	73	60	30	32	56	32	73	44	35	44	45	77	53	34	35	35	90	93	87	79	91	95	85	99	41
9.75	102	44	28	27	44	37	73	75	51	40	65	120	87	34	27	38	54	34	62	63	36	81	60	121	71	57	28	30	53	31	71	41	31	42	42	75	52	30	31	34	87	94	86	76	89	93	81	98	40
10	111	45	32	31	47	42	77	79	54	44	68	122	91	38	30	41	58	34	66	67	40	85	61	124	72	60	33	32	61	32	76	43	35	46	46	80	57	34	35	35	93	96	90	84	99	100	88	103	43
10.25	111	47	30	33	49	38	79	81	54	43	69	124	89	37	30	42	59	35	69	67	40	83	61	125	73	62	32	33	61	33	74	45	36	46	47	77	58	34	34	36	94	98	91	83	98	101	87	104	43
10.5	114	49	33	33	47	41	78	82	55	43	69	123	90	37	30	41	58	36	65	69	41	84	63	126	75	61	31	34	62	33	74	46	38	44	48	77	60	36	37	37	95	101	92	86	98	103	91	106	43
10.75	112	46	28	30	47	37	77	83	46	40	61	118	88	36	29	34	58	34	64	67	34	81	57	125	71	67	31	32	59	31	71	38	29	42	42	75	55	35	32	33	92	99	91	85	99	104	91	105	43
11	114	50	30	29	47	36	79	83	49	41	60	118	88	34	29	35	61	34	66	71	35	80	58	123	73	67	32	33	61	34	71	40	32	41	45	76	59	37	33	35	94	102	92	87	101	106	93	108	43
11.25	118	54	35	33	48	40	79	83	56	45	70	124	92	38	33	42	61	35	69	71	42	86	63	127	75	63	33	34	61	33	77	46	37	47	48	77	64	38	36	38	97	102	95	90	102	106	96	108	42
11.5	118	55	36	35	51	44	86	83	55	44	68	124	96	40	33	43	62	39	66	72	42	86	67	123	77	65	35	37	60	35	72	45	36	44	47	81	67	37	39	41	96	103	96	91	102	105	96	110	45
11.75	119	53	30	29	46	41	83	79	50	38	64	121	91	35	31	38	57	36	65	67	38	83	60	123	73	59	32	30	59	30	71	39	32	41	45	75	67	36	34	35	95	101	94	88	103	104	95	106	40
12	121	56	32	32	47	39	83	79	49	39	64	122	91	37	29	39	59	35	65	68	39	83	61	124	74	58	31	32	61	31	71	41	33	42	44	76	66	36	36	37	95	101	93	90	103	104	97	108	43
12.25	121	58	34	32	49	41	81	82	52	43	68	121	93	38	30	42	60	33	67	72	41	86	58	124	75	58	32	34	65	33	76	46	36	47	47	76	68	39	36	36	96	102	96	91	105	105	98	112	43
12.5	126	62	33	33	49	43	85	85	57	45	71	124	94	38	30	43	61	36	70	72	42	89	61	127	75	56	31	33	63	34	78	46	35	46	46	80	72	41	36	38	99	105	100	93	108	108	102	114	43
12.75	124	64	33	33	47	41	83	82	53	41	67	125	93	36	29	38	59	35	67	72	43	87	65	124	76	54	33	34	61	32	72	43	34	43	47	77	72	38	35	38	99	104	98	94	106	106	99	111	42
13	126	70	35	33	47	43	84	84	56	45	70	123	93	38	34	42	60	35	70	74	43	88	60	126	75	55	31	36	65	36	76	45	36	47	49	77	76	43	37	37	100	103	98	95	107	110	101	113	43
13.25	126	67	34	33	47	41	86	81	52	42	69	122	94	36	30	40	58	34	68	72	42	85	61	126	74	53	31	32	63	31	73	43	35	42	45	75	78	40	37	37	98	103	99	95	106	106	101	112	41
13.5	127	70	32	33	48	40	85	84	52	41	65	124	92	35	31	41	58	34	68	73	42	85	61	125	76	53	32	34	65	33	75	43	35	42	47	73	80	40	35	36	100	104	100	95	107	107	102	111	43
13.75	125	70	34	33	49	40	85	82	50	40	68	124	95	35	31	38	60	36	68	73	41	86	64	122	75	55	33	33	62	32	70	42	33	43	46	78	82	40	37	39	99	103	98	94	106	104	100	112	41
14	125	74	32	32	47	40	85	80	51	39	63	122	94	36	29	39	59	32	67	71	39	84	59	122	75	50	29	32	62	29	72	40	33	41	42	74	83	41	34	36	98	105	99	94	106	106	100	113	42
14.25	129	78	35	33	47	39	84	81	52	42	66	122	93	34	29	42	57	34	69	71	41	82	57	125	76	51	28	30	62	31	74	43	33	43	43	75	86	42	34	37	97	105	100	96	107	108	98	111	42
14.5	131	83	36	34	49	43	85	85	52	42	69	124	97	36	31	41	61	35	71	74	42	87	62	126	78	53	31	33	65	33	76	44	35	44	48	75	90	46	35	35	100	105	100	98	109	109	102	113	44
14.75	127	80	33	30	44	38	86	80	51	40	65	120	93	37	28	38	59	34	67	71	41	84	59	123	75	51	28	33	60	32	71	40	34	41	45	71	87	43	35	35	98	102	97	94	106	107	100	111	41
15	129	83	36	31	45	41	86	80	52	43	63	119	93	37	32	41	56	34	69	72	41	80	54	124	76	47	29	30	60	33	72	39	35	42	43	72	90	47	36	35	99	105	100	93	105	107	97	110	42
15.25	131	92	39	37	52	45	87	84	56	43	68	123	99	40	34	44	65	39	70	77	44	87	66	126	79	56	35	36	66	34	74	44	37	45	46	78	98	51	39	41	103	106	103	101	110	111	103	114	48
15.5	130	90	35	34	47	41	88	84	53	40	65	121	96	35	29	40	60	35	72	71	41	85	58	124	76	52	29	31	63	32	74	42	35	45	43	74	96	48	36	37	102	105	102	100	108	111	101	112	44
15.75	133	94	38	35	47	42	89	85	55	44	66	122	97	38	31	41	61	35	71	75	42	86	59	125	77	52	28	34	64	33	73	42	35	44	46	72	99	50	37	37	101	105	101	98	108	110	102	115	45
16	131	95	37	33	49	40	86	83	53	37	65	122	97	34	28	39	59	33	69	73	41	85	58	120	77	52	28	31	63	32	70	39	33	41	41	71	99	52	35	38	100	102	100	98	106	107	102	112	43
16.25	134	104	40	37	53	43	92	87	56	43	68	124	103	39	32	42	67	38	73	76	44	90	65	124	83	57	32	37	67	32	74	42	38	45	48	77	103	55	42	42	105	109	103	102	111	112	104	118	50
16.5	134	102	39	36	48	43	91	84	55	40	66	123	100	38	31	41	64	35	72	75	42	88	62	122	80	54	31	34	65	34	73	41	36	45	44	77	104	56	38	39	100	107	101	98	109	110	104	116	47
16.75	135	103	41	36	50	44	89	86	56	41	68	125	99	40	32	45	64	35	73	74	43	87	59	125	80	52	29	34	65	35	74	42	38	45	46	74	107	57	40	42	101	107	104	100	109	110	104	115	49
17	138	107	44	39	52	45	92	88	57	43	66	123	101	40	33	47	67	38	74	76	45	90	63	124	83	55	34	37	69	39	76	43	41	47	47	77	110	66	41	44	104	107	106	101	111	112	105	118	52
17.25	136	111	43	41	52	46	93	87	56	42	68	124	100	40	32	45	66	38	73	78	43	89	62	125	83	55	30	38	68	36	75	42	40	45	44	77	111	64	40	44	103	108	105	102	112	112	105	116	52
17.5	136	107	39	38	47	44	87	82	54	42	63	119	96	38	32	44	62	34	72	71	41	83	51	121	80	44	24	30	63	33	72	38	37	42	42	70	107	61	38	38	102	105	103	97	107	108	102	111	47
17.75	138	114	49	42	54	47	95	89	60	44	67	124	102	45	37	47	68	41	78	79	47	92	59	127	84	53	32	39	68	38	77	44	42	50	47	78	114	70	44	45	106	111	107	102	114	115	106	120	54
18	137	115	47	41	52	45	92	85	57	42	64	123	101	43	35	46	67	38	76	76	44	90	60	122	84	54	32	39	70	36	73	39	39	47	44	75	116	70	43	44	104	108	105	100	113	112	104	116	56
18.25	141	117	52	44	55	49	93	89	61	45	69	124	103	49	38	50	68	38	76	78	46	91	58	125	86	52	33	40	71	38	76	42	42	49	46	78	117	72	46	47	103	110	106	100	114	112	107	119	58
18.5	139	120	51	45	56	45	93	89	59	42	66	123	104	43	37	47	72	39	76	78	46	92	61	122	84	53	31	38	70	39	76	41	43	47	45	78	116	75	46	48	105	110	106	100	114	111	106	118	60
18.75	139	118	53	46	55	48	94	88	59	45	68	122	105	46	37	48	69	38	78	80	47	92	58	125	85	53	31	39	70	38	76	42	42	48	47	77	120	77	47	48	103	110	107	102	114	113	107	117	62
19	142	121	55	47	57	49	93	88	59	43	66	124	104	47	38	50	72	41	77	81	47	92	58	124	87	55	32	39	71	39	75	40	42	50	46	78	120	80	48	50	105	110	106	101	115	113	106	118	64
19.25	140	120	52	45	55	49	90	86	59	39	64	122	104	45	36	48	72	39	77	76	45	90	57	123	86	50	29	37	70	38	76	38	40	47	44	75	119	80	46	48	102	109	105	98	112	112	103	114	63
19.5	141	125	59	48	59	50	94	88	60	43	68	125	106	50	39	51	75	39	78	79	47	93	58	128	88	51	32	40	71	41	79	38	45	51	47	81	122	84	49	52	106	111	106	102	115	114	107	118	71
19.75	139	120	59	48	56	49	92	84	57	39	62	118	104	50	39	51	69	35	76	74	44	87	51	123	86	44	28	38	69	39	73	36	41	47	46	76	120	86	48	52	101	106	105	96	112	109	103	112	68
20	141	127	66	54	65	56	93	92	65	46	68	123	111	55	41	57	79	40	79	83	49	96	57	125	91	54	34	44	75	42	83	40	46	53	46	85	125	94	57	58	106	112	108	103	117	113	106	120	79
20.25	141	126	68	54	64	56	91	87	64	43	66	123	110	58	42	58	78	36	79	80	49	93	57	124	92	55	33	45	75	42	78	35	46	52	45	81	126	92	58	60	103	109	108	99	114	112	103	117	82
20.5	141	127	70	55	67	59	95	88	66	41	64	123	114	56	44	57	77	40	80	81	49	95	63	125	94	57	34	47	74	43	75	37	47	51	49	85	126	96	59	64	104	111	105	100	115	109	104	116	83
20.75	142	126	77	57	66	63	94	88	66	42	65	119	112	61	43	62	81	39	81	79	51	95	54	127	93	50	35	46	77	46	81	38	49	53	48	81	127	101	61	67	104	111	106	102	112	111	102	117	88
21	139	128	79	59	70	63	90	87	68	42	64	119	112	61	48	62	80	37	79	80	52	97	62	125	95	58	35	48	77	42	78	36	47	54	45	88	126	103	67	70	101	109	105	100	111	107	101	115	94
21.25	140	126	83	58	73	65	92	86	68	43	64	119	114	67	48	65	79	40	80	80	54	93	52	127	94	49	33	45	76	44	81	34	51	53	48	84	127	105	65	71	100	109	106	99	109	107	102	116	93
21.5	141	131	94	61	78	70	99	95	67	41	58	117	119	68	50	65	87	40	82	83	53	100	59	131	98	59	34	52	82	51	83	30	49	54	48	92	131	112	75	76	106	114	108	102	114	112	105	118	106
21.75	141	129	96	63	82	78	96	90	75	45	66	119	120	76	54	74	85	40	82	84	58	101	55	131	99	54	35	53	86	52	86	37	57	58	50	90	129	118	77	83	105	109	106	101	111	110	100	115	105
22	139	133	103	66	85	77	100	95	71	40	58	117	123	73	56	69	88	43	83	85	56	100	62	133	101	60	39	57	86	57	83	29	55	60	48	99	131	116	85	85	104	113	108	103	111	109	105	116	114
22.25	144	133	109	68	87	84	96	92	77	45	64	118	122	82	59	79	91	44	85	85	61	102	59	134	102	57	39	57	88	56	88	32	60	60	51	96	132	125	86	87	104	115	109	103	112	108	104	115	116
22.5	145	135	116	70	96	87	97	95	84	47	67	122	127	87	64	83	94	46	87	87	68	105	65	140	108	64	43	62	90	61	91	37	66	67	52	105	135	126	94	96	104	112	110	104	113	110	105	119	126
22.75	145	134	120	70	97	93	97	94	83	45	66	120	130	92	65	89	93	48	88	87	70	107	61	140	109	61	43	64	96	65	92	37	67	65	54	105	135	130	95	99	103	111	108	103	110	109	106	118	126
23	142	131	121	68	98	93	98	92	85	42	63	120	130	93	66	87	92	45	85	83	69	101	59	141	109	59	39	64	91	62	90	33	67	65	51	107	133	131	97	100	101	110	106	100	107	108	105	115	127
23.25	144	136	127	75	106	98	100	97	91	45	66	121	133	97	75	91	93	51	89	92	75	108	68	145	114	69	43	73	96	70	94	35	74	72	55	115	135	136	105	106	104	113	108	104	111	109	107	119	138
23.5	144	135	131	75	108	101	97	96	91	41	61	117	132	100	74	95	95	47	89	87	75	106	65	143	115	67	43	72	97	67	93	31	74	72	53	117	135	138	107	109	103	109	107	102	107	110	104	117	141
23.75	147	136	138	78	115	109	100	99	95	48	68	122	134	107	81	103	99	52	93	89	82	108	70	147	118	70	49	78	103	77	99	35	81	75	59	119	136	141	113	115	104	114	110	105	111	114	109	119	144
24	147	138	140	79	118	110	102	98	99	47	68	119	137	108	84	104	102	53	92	89	86	109	70	152	120	71	50	81	103	80	97	37	85	77	60	125	137	142	117	120	104	113	111	104	111	111	108	119	151
24.25	146	137	144	81	121	115	99	100	101	47	64	118	137	113	84	109	100	56	93	91	87	109	69	146	122	71	53	83	106	85	99	35	87	78	60	125	136	143	119	121	105	112	108	104	110	112	109	121	152
24.5	145	138	144	80	119	113	97	99	103	47	67	117	137	112	87	107	98	55	92	92	88	110	72	148	120	74	49	85	103	81	98	33	88	79	60	129	137	142	121	122	102	110	106	103	108	109	106	121	156
24.75	145	140	154	86	128	123	104	105	105	46	62	115	142	114	95	109	103	62	95	96	89	113	78	151	129	81	59	97	111	98	105	30	88	87	66	135	138	148	132	127	106	113	109	104	112	115	108	121	162
25	144	138	152	87	128	121	102	105	105	45	61	117	142	118	98	110	104	62	95	95	90	113	86	151	127	84	59	99	111	93	103	29	91	90	65	141	138	147	132	131	104	113	107	103	111	113	108	122	167
25.25	143	140	156	88	128	127	101	106	110	47	63	115	142	122	99	116	105	65	97	97	94	116	81	153	130	82	61	103	111	100	103	29	96	91	68	141	139	149	135	133	104	112	108	103	110	114	107	122	167
25.5	147	139	157	94	133	130	102	104	115	53	69	118	144	130	103	125	107	69	98	97	105	116	79	153	130	79	67	103	113	100	105	35	105	92	71	142	140	150	135	138	104	111	108	104	112	112	110	124	169
25.75	147	142	161	98	136	133	105	108	116	52	66	116	145	131	111	126	109	76	99	100	105	117	89	159	134	86	71	112	115	107	110	32	107	100	75	151	141	153	142	140	107	112	108	105	114	115	111	124	176
26	149	141	160	102	138	136	104	106	119	56	70	120	147	136	108	130	108	76	98	100	110	116	84	160	132	82	73	108	113	109	107	37	113	100	76	149	142	154	137	143	103	110	108	103	113	114	110	126	177
26.25	145	143	163	104	140	139	106	112	121	54	66	120	149	137	114	128	110	81	100	100	110	119	94	162	136	88	77	116	116	117	109	31	111	107	81	158	139	155	144	146	104	113	109	104	113	117	112	124	180
26.5	150	144	168	111	146	146	111	116	127	59	68	123	152	141	121	136	116	89	105	105	116	122	102	166	141	95	85	125	121	121	116	34	116	111	86	162	142	158	149	149	109	117	112	106	118	120	114	130	189
26.75	152	141	165	113	143	143	109	110	127	64	74	123	152	144	115	137	111	87	103	102	118	120	91	166	139	86	82	117	118	117	112	42	122	108	85	156	144	157	144	149	105	111	110	106	113	117	113	128	183
27	149	144	168	116	146	145	105	112	128	67	74	122	152	146	120	139	115	89	103	104	123	122	96	165	140	89	87	123	117	120	114	39	123	111	86	160	142	161	149	152	104	112	109	105	114	117	110	128	187
27.25	151	145	167	119	148	144	108	116	134	70	78	124	152	147	124	144	117	95	105	107	125	125	103	170	140	95	90	128	122	121	116	43	128	115	92	164	145	163	148	152	106	114	111	109	116	115	115	129	190
27.5	149	141	168	122	146	147	103	113	132	68	72	122	153	147	122	141	115	95	104	103	125	121	98	162	141	88	93	125	119	125	116	37	126	114	92	164	141	159	147	155	104	112	107	102	113	116	112	127	189
27.75	152	145	170	127	154	147	105	115	139	76	79	127	154	153	130	148	118	99	107	107	131	126	111	170	143	98	96	132	123	124	117	43	132	118	97	169	145	165	153	157	104	113	109	106	117	117	115	133	193
28	150	144	172	130	155	154	110	115	135	76	78	127	158	155	131	149	120	103	104	107	132	124	106	173	147	93	101	135	124	130	119	39	135	121	99	172	143	166	157	161	105	114	110	105	115	118	114	129	196
28.25	150	144	173	133	156	155	106	116	138	76	78	126	158	157	131	150	121	104	106	107	132	123	106	172	147	94	104	133	123	131	121	39	135	121	99	172	143	168	157	161	104	112	109	102	114	119	113	130	196
28.5	153	147	174	137	158	155	106	119	144	85	83	130	159	162	138	153	121	109	109	109	138	130	116	176	148	102	108	138	126	131	122	46	138	126	105	177	147	172	159	165	106	113	110	107	117	119	116	133	200
28.75	150	148	181	139	161	163	110	124	144	79	77	129	162	160	142	154	126	113	109	108	136	132	119	175	154	102	113	147	129	142	127	38	136	131	111	181	144	172	169	169	106	116	109	106	118	123	117	134	203
29	151	150	182	143	163	167	110	125	147	82	81	131	164	164	146	158	127	119	110	111	140	134	123	177	156	105	118	151	131	145	131	39	141	136	117	184	147	174	170	172	109	116	111	107	119	124	117	133	207
29.25	150	147	181	145	166	167	111	124	147	86	82	129	166	170	149	162	129	120	111	110	143	134	126	177	156	106	122	152	131	144	130	40	143	135	117	185	146	176	172	173	109	117	111	105	118	122	118	132	207
29.5	149	147	185	148	168	169	110	123	151	89	82	132	166	170	152	164	130	121	113	109	146	136	129	179	158	107	124	154	132	147	130	39	144	137	120	188	146	179	176	175	105	114	110	104	118	123	117	131	210
29.75	150	146	183	152	169	172	113	124	150	90	83	133	165	173	154	166	132	125	113	111	147	137	129	181	159	108	125	158	135	148	131	40	145	140	125	188	147	182	175	177	106	116	112	107	117	123	117	133	212
30	156	146	186	155	171	172	113	124	154	100	89	137	170	178	156	169	136	129	115	112	153	137	126	182	158	105	130	156	133	148	133	50	154	139	125	188	148	184	175	183	108	115	112	107	120	123	121	134	213
30.25	156	147	187	157	175	173	114	123	156	102	90	139	169	180	157	173	135	130	114	111	154	136	127	185	161	106	131	158	134	150	134	50	156	138	128	191	147	185	177	185	107	115	110	107	118	121	118	134	214
30.5	156	148	189	163	178	177	113	125	160	104	91	140	169	185	161	175	137	133	116	112	160	137	136	189	162	109	135	162	136	152	136	51	160	142	133	197	151	188	183	186	106	116	110	107	121	124	120	135	218
30.75	160	149	193	166	180	180	117	129	164	111	99	144	171	185	170	181	138	137	119	119	163	144	140	191	165	118	139	167	140	158	139	58	164	146	138	199	154	193	185	192	111	118	114	111	123	127	125	140	220
31	156	150	193	167	178	181	113	129	164	111	97	143	172	188	172	182	139	135	117	116	163	142	139	189	167	115	141	167	141	158	140	56	161	147	137	199	152	192	186	190	111	117	113	110	121	126	122	137	221
31.25	156	146	194	171	183	183	111	127	163	112	97	142	175	189	172	183	140	139	116	113	167	140	136	188	167	112	144	171	139	158	138	53	165	149	139	198	151	194	185	193	106	116	112	107	119	123	121	137	220
31.5	158	147	197	173	184	187	115	128	166	115	98	142	175	193	173	186	142	143	119	115	169	142	138	191	168	112	149	173	142	164	142	57	167	153	141	202	151	196	189	196	108	118	113	108	121	129	122	139	223
31.75	160	148	199	178	187	186	116	129	167	116	98	146	176	195	180	186	145	145	119	115	172	141	142	191	169	116	151	178	144	165	140	57	171	153	147	204	152	198	191	199	108	116	111	107	121	124	122	138	222
32	157	147	203	183	190	193	118	132	172	121	103	146	178	198	184	192	147	148	122	118	176	145	146	194	174	119	156	181	147	168	145	61	174	157	152	206	153	201	194	202	111	119	114	108	122	126	122	139	226
32.25	160	149	205	184	194	194	118	133	175	126	106	150	181	201	187	195	151	153	121	119	180	146	149	196	174	120	159	183	148	172	147	64	179	159	155	210	154	204	194	205	111	118	115	108	124	130	127	143	228
32.5	161	153	208	187	194	194	118	135	176	129	111	152	179	203	192	197	152	154	123	119	181	150	154	199	176	129	163	189	152	173	149	66	181	163	160	211	156	205	197	205	112	121	114	111	127	130	126	145	229
32.75	158	152	210	191	198	202	120	138	182	127	110	152	183	205	198	201	154	160	130	122	185	154	162	198	181	132	168	194	157	180	156	58	182	173	168	216	154	206	205	207	113	121	115	110	126	133	126	143	231
33	156	152	211	194	197	202	122	139	181	126	110	154	182	206	200	204	154	161	128	121	187	151	163	198	183	134	173	196	156	182	157	57	185	173	173	216	156	207	207	207	111	120	116	108	124	132	127	145	231
33.25	161	154	216	197	203	206	122	142	187	133	115	156	186	211	206	208	157	167	134	126	191	155	167	202	184	138	179	201	161	186	161	61	188	179	177	219	158	210	211	212	114	122	116	110	128	133	127	148	233
33.5	162	152	212	200	203	201	122	139	184	139	116	155	185	211	202	205	157	164	128	122	191	153	163	203	181	133	176	197	157	184	155	75	191	171	171	216	156	211	204	211	114	121	115	110	127	131	127	150	233
33.75	160	154	217	203	207	209	123	145	190	138	119	158	185	213	211	212	159	171	134	126	196	157	169	204	188	138	184	205	165	190	161	67	195	180	181	222	157	214	211	215	116	123	116	109	128	135	129	146	236
34	164	152	216	204	205	205	121	141	188	146	119	160	186	212	204	210	160	171	129	124	193	154	162	205	182	132	182	201	160	190	156	80	195	176	174	220	156	213	207	216	113	121	116	110	126	132	127	149	234
34.25	165	156	222	210	209	214	126	150	195	146	127	165	190	218	215	216	165	179	138	130	199	162	175	208	192	143	190	211	168	196	167	71	200	188	189	227	160	216	214	218	118	128	122	113	130	137	134	152	239
34.5	164	155	223	211	209	213	123	147	196	145	125	164	190	218	215	216	164	177	137	130	201	161	174	206	190	143	192	210	168	197	164	74	200	186	188	227	159	218	214	219	117	126	119	110	131	138	130	152	237
34.75	161	150	217	211	206	206	120	142	190	150	123	160	185	214	213	212	160	174	134	125	195	156	170	206	184	139	189	206	163	191	159	84	200	180	182	221	159	215	209	216	114	122	116	111	128	132	129	150	235
35	163	153	223	215	211	211	126	145	194	156	130	165	189	218	215	216	165	181	138	130	202	158	173	209	189	140	195	210	167	196	161	87	204	186	185	227	161	218	211	220	116	125	118	112	129	137	132	151	238
35.25	163	154	227	217	214	216	125	151	199	153	133	167	192	219	220	221	166	186	143	130	204	162	179	209	194	149	201	215	172	203	170	77	204	192	194	229	160	217	217	221	114	124	116	108	128	139	130	154	241
35.5	166	154	227	219	213	213	126	149	198	159	136	168	194	221	216	219	169	185	142	132	203	160	178	209	191	143	200	215	172	200	165	96	207	189	191	228	162	218	213	222	116	126	119	113	131	139	133	156	241
35.75	167	154	225	219	215	213	127	149	198	163	138	169	192	219	219	220	170	188	142	132	204	162	178	210	190	147	203	213	171	201	166	95	207	190	193	229	163	220	214	222	116	126	119	113	130	139	132	156	240
36	168	158	232	227	220	223	130	158	207	167	142	178	197	227	228	228	172	195	150	136	211	170	190	215	198	156	212	225	178	210	175	90	212	201	204	236	164	224	221	226	123	132	123	116	133	142	137	159	244
36.25	169	158	229	225	218	218	127	152	201	169	141	173	193	223	225	224	170	192	147	136	208	165	185	214	196	155	210	221	177	206	171	101	211	195	201	231	165	225	220	225	119	128	122	115	133	139	136	159	244
36.5	166	154	228	222	213	214	121	152	199	170	139	170	191	221	222	222	166	190	144	133	204	162	182	210	193	154	208	219	174	201	166	98	209	193	197	227	163	222	218	221	116	126	118	111	130	135	132	156	241
36.75	168	156	227	223	215	215	125	156	202	172	145	173	191	223	222	221	169	194	147	136	207	165	184	214	192	155	210	218	174	203	169	106	210	195	199	231	165	222	218	222	120	128	121	114	131	139	134	158	243
37	168	154	229	227	219	216	126	154	204	176	148	175	194	222	223	224	172	197	146	136	210	163	187	214	193	150	212	219	177	207	168	111	213	199	200	232	162	221	217	224	119	126	119	113	131	139	136	156	244
37.25	171	159	232	228	220	219	130	156	206	180	152	179	195	225	227	228	175	201	154	142	210	169	192	218	197	159	216	223	181	208	171	113	215	201	207	234	169	227	221	225	123	132	124	116	135	143	138	163	245
37.5	169	155	230	228	217	218	128	155	203	180	150	177	192	224	227	224	172	200	152	139	210	165	190	215	195	158	215	221	177	208	169	113	213	199	204	232	165	225	219	224	119	128	121	114	133	139	136	158	245
37.75	171	158	235	231	224	222	130	158	209	185	156	183	196	227	231	227	176	203	155	142	213	170	196	220	198	160	220	225	181	213	174	115	217	203	208	236	166	227	223	228	123	131	125	115	136	143	138	162	247
38	173	161	234	231	220	222	131	160	208	186	158	183	195	227	230	228	177	204	157	146	213	171	197	217	199	164	220	224	183	212	173	122	218	203	209	237	169	227	223	226	123	133	125	118	138	144	141	164	247
38.25	174	158	231	231	221	221	131	161	208	190	160	184	194	225	230	227	175	204	156	145	211	171	196	218	197	163	220	223	180	210	173	123	218	204	210	234	168	226	221	226	122	132	122	115	136	144	141	163	246
38.5	171	155	233	233	222	221	132	157	210	189	162	182	197	226	229	228	179	207	157	144	215	169	195	216	199	160	221	224	180	212	173	127	217	206	208	237	166	225	220	228	121	132	123	114	134	143	139	163	249
38.75	175	159	234	233	222	222	133	163	210	193	164	185	196	226	230	230	179	208	158	147	214	171	199	219	200	165	223	226	183	213	175	128	220	205	212	235	171	229	222	228	124	135	124	116	135	142	141	164	248
39	174	160	239	237	227	229	136	170	218	192	170	192	197	233	236	234	179	214	165	153	219	177	206	222	204	172	226	231	189	219	183	120	222	213	220	241	170	227	228	228	126	135	126	116	139	147	141	166	249
39.25	175	158	235	236	223	222	135	164	210	196	168	190	196	226	232	230	179	209	162	150	214	172	202	220	200	168	223	227	184	214	176	135	219	205	213	238	170	228	222	229	124	132	124	117	137	145	143	166	249
39.5	177	159	233	235	224	223	135	164	212	199	169	190	196	226	231	230	178	211	163	153	215	173	203	220	201	170	225	228	186	214	175	137	220	207	215	237	170	227	222	228	126	135	125	118	138	145	142	167	249
39.75	177	158	235	234	224	224	137	165	211	198	173	190	197	229	231	230	178	212	164	152	216	174	204	221	202	170	226	226	186	215	176	140	222	208	217	238	170	230	224	228	125	136	125	118	138	144	143	168	250
40	177	158	239	236	226	225	137	167	213	202	174	194	199	230	235	233	180	212	168	156	219	173	208	222	203	171	229	229	188	218	179	141	222	210	217	240	171	230	225	230	127	138	129	121	139	145	144	168	252
40.25	178	159	236	237	224	223	136	167	212	202	176	194	199	228	232	229	181	214	165	155	216	175	205	220	202	173	226	227	187	215	178	146	221	210	217	240	172	230	223	230	127	137	125	119	140	146	144	168	249
40.5	174	158	234	236	224	223	135	167	212	201	178	193	195	225	233	231	177	211	165	155	214	172	205	220	199	174	226	227	186	214	176	141	220	209	218	238	169	228	223	226	123	134	122	117	138	145	140	167	248
40.75	179	161	237	237	225	224	140	167	213	205	182	196	199	230	235	233	182	215	169	158	217	176	206	223	202	175	228	229	187	217	180	149	222	212	218	240	173	231	224	230	126	138	126	121	139	147	143	170	250
41	179	162	236	238	228	226	140	170	216	207	185	196	200	230	235	232	181	217	168	161	219	176	210	224	203	175	230	230	188	219	178	151	225	213	220	241	172	232	226	230	127	139	128	122	140	148	144	170	251
41.25	179	160	239	240	229	225	141	171	216	209	184	197	201	231	236	235	181	218	169	159	219	176	210	223	205	177	231	230	189	219	181	151	224	214	219	239	172	231	228	231	127	138	127	119	139	147	144	170	252
41.5	181	159	238	240	227	225	140	168	215	210	187	196	200	230	236	232	181	218	170	161	218	176	211	225	202	178	231	230	189	217	180	156	222	212	220	240	172	231	226	230	127	138	128	120	140	148	145	173	251
41.75	181	160	239	241	229	227	143	169	217	211	190	201	200	231	237	234	182	220	172	164	220	176	213	227	205	180	232	231	192	219	180	158	225	212	221	240	173	231	227	232	128	138	129	120	141	148	145	173	253
42	181	160	238	240	227	225	144	170	216	213	189	199	199	230	236	234	182	217	172	163	218	176	212	225	203	180	232	229	192	218	180	160	224	211	220	241	174	232	227	230	130	138	129	121	141	148	146	172	252
42.25	180	161	239	241	228	227	146	173	217	214	192	203	199	231	239	233	181	219	170	167	220	177	215	228	204	180	232	231	192	219	181	163	226	214	224	243	174	232	227	230	128	139	130	122	142	148	148	172	252
42.5	180	162	244	246	234	234	146	179	225	218	199	207	203	235	241	240	185	226	175	166	226	181	219	227	209	182	236	236	194	225	189	158	227	222	230	246	173	233	233	233	129	143	132	120	144	151	146	174	255
42.75	182	160	236	241	230	225	145	173	217	215	195	204	199	228	236	234	183	219	173	166	219	177	215	226	203	184	232	230	191	220	181	167	223	215	223	242	175	233	225	231	128	140	129	120	144	150	146	178	252
43	182	163	242	244	234	232	148	176	223	219	199	207	202	235	241	237	186	224	176	169	222	181	218	229	206	184	236	235	193	223	185	168	228	220	226	244	176	235	231	234	130	142	131	123	144	152	149	177	256
43.25	183	160	239	241	229	227	144	173	215	217	196	203	199	230	237	235	184	219	175	168	220	178	216	225	203	184	233	231	193	220	183	167	224	215	225	240	175	233	226	230	128	140	129	123	142	150	147	175	252
43.5	183	163	239	243	229	228	148	175	217	218	199	204	200	231	238	234	185	221	174	167	219	177	216	227	203	183	235	233	191	221	181	173	226	216	225	241	175	231	228	232	130	140	131	123	143	150	148	176	252
43.75	177	156	237	241	227	225	145	168	216	215	197	203	199	228	234	231	183	220	171	164	218	172	213	225	203	176	234	230	187	219	176	173	223	213	220	243	170	229	224	232	127	138	128	119	139	145	143	173	255
44	183	164	241	242	232	228	148	176	218	218	198	203	201	234	239	237	184	222	178	171	222	179	216	227	207	188	235	234	194	220	184	173	224	216	224	243	176	234	228	233	130	142	131	121	144	152	148	179	255
44.25	182	163	240	243	231	227	147	175	217	218	201	204	200	233	237	236	185	221	178	170	220	178	216	227	205	187	235	232	192	220	183	174	224	216	225	243	175	233	226	232	129	142	132	123	146	150	149	178	256
44.5	184	162	240	244	229	226	150	173	216	219	200	206	201	230	239	234	183	221	177	170	221	177	217	228	205	186	235	231	191	219	182	176	224	215	225	243	175	232	228	232	130	144	131	122	142	148	147	180	253
44.75	182	162	240	242	231	227	148	174	216	220	199	204	199	231	238	236	183	222	177	172	218	177	218	226	204	187	236	233	193	221	182	176	224	215	227	242	175	234	229	232	131	143	131	122	142	148	147	178	255
45	183	163	247	248	238	237	157	183	231	225	215	216	205	240	244	245	188	231	183	177	229	184	226	233	212	192	241	239	197	228	192	177	231	226	235	251	175	237	235	236	132	149	136	124	149	156	149	183	258
45.25	183	163	240	246	233	229	153	177	220	222	209	210	203	232	239	236	187	223	177	172	224	180	220	232	207	187	236	233	192	222	182	185	228	220	228	248	174	231	227	234	128	144	133	120	143	152	148	180	255
Data File	E:\wang hancheng\SML\YDLXBPM\PMX_0_220110_A_36.OKA
Set up Time	一月 10 2022 5:21 PM
Position	18-B
Plate Type	PM 1-
Strain Type	---
Sample Number
Strain Name	PM10
Strain Number	YD-1
Other
Hour	A01	A02	A03	A04	A05	A06	A07	A08	A09	A10	A11	A12	B01	B02	B03	B04	B05	B06	B07	B08	B09	B10	B11	B12	C01	C02	C03	C04	C05	C06	C07	C08	C09	C10	C11	C12	D01	D02	D03	D04	D05	D06	D07	D08	D09	D10	D11	D12	E01
0	61	66	80	53	58	68	60	91	112	131	121	128	61	48	73	42	46	53	37	59	60	71	57	61	60	51	56	44	48	54	39	49	52	84	44	68	137	51	44	41	47	53	42	39	68	80	54	66	105
0.25	61	64	80	50	60	63	62	94	118	133	125	128	63	48	72	44	48	53	38	57	64	70	58	63	56	54	55	43	49	55	40	52	54	85	45	71	138	51	44	39	50	54	42	42	70	83	57	69	109
0.5	68	63	87	56	62	65	65	98	119	130	130	135	64	53	70	46	51	56	39	62	65	71	61	64	62	53	57	47	52	58	44	48	56	85	51	72	143	55	46	44	54	58	45	44	72	86	63	72	113
0.75	62	67	83	52	58	59	59	97	120	129	129	128	64	47	75	42	47	56	38	56	63	68	59	62	54	55	53	45	51	50	37	51	54	83	45	71	139	52	44	40	53	55	44	42	70	81	60	68	111
1	66	68	86	53	58	58	65	96	118	128	130	130	66	49	71	45	48	55	38	62	65	68	59	64	56	54	58	46	53	58	43	48	55	82	50	71	145	54	47	43	55	58	46	43	72	86	61	69	113
1.25	72	65	89	59	59	64	66	94	119	131	130	132	68	55	70	49	53	59	42	62	63	71	64	69	65	51	61	49	54	60	43	48	56	82	50	74	148	55	45	46	56	59	49	47	72	86	65	72	116
1.5	69	63	86	51	54	59	62	94	118	129	132	132	65	50	68	42	50	55	39	56	64	68	62	65	58	50	58	45	52	54	40	47	55	81	49	72	146	51	43	38	54	59	47	42	73	84	62	71	115
1.75	64	64	82	48	56	57	61	95	120	130	131	129	64	48	73	41	47	56	35	56	62	68	61	63	56	49	54	43	49	50	39	46	54	79	50	71	147	51	45	39	51	56	43	44	72	85	65	72	113
2	67	68	86	52	59	61	63	96	124	135	133	133	66	51	80	42	52	59	36	56	67	67	60	66	57	52	59	46	53	52	39	49	56	82	54	74	151	54	46	40	54	58	45	44	77	85	67	70	116
2.25	68	70	85	52	59	61	63	98	122	133	132	131	69	50	81	44	50	58	38	59	68	66	61	68	58	55	60	47	54	55	41	49	58	83	51	71	150	55	48	43	55	60	48	45	75	88	63	70	115
2.5	70	68	85	51	59	62	62	94	118	134	133	134	67	48	77	44	51	58	38	58	64	67	63	64	58	50	60	46	54	53	41	47	54	81	52	74	149	53	44	39	54	59	46	42	73	86	66	70	116
2.75	70	75	86	53	62	63	66	100	124	135	135	135	69	52	83	46	52	60	39	59	69	70	62	65	58	57	60	48	58	52	43	52	59	81	53	75	150	58	50	44	56	60	49	47	77	87	67	69	117
3	68	68	85	48	61	62	62	98	124	134	132	131	66	49	81	43	49	58	37	57	69	69	62	69	56	53	58	46	53	51	42	48	56	82	54	74	149	56	46	40	53	60	46	44	76	90	67	74	118
3.25	69	66	84	48	59	64	64	95	117	134	133	135	65	51	77	43	50	58	38	57	66	68	61	64	56	47	60	47	55	53	39	45	55	81	55	71	151	52	44	38	54	58	46	44	74	88	63	70	117
3.5	66	65	85	45	62	61	64	96	122	136	133	135	63	47	78	40	49	56	35	53	64	68	59	64	54	46	57	44	50	48	37	45	54	81	50	74	151	51	46	37	51	57	43	41	74	85	64	68	118
3.75	63	70	85	47	64	65	66	99	120	134	132	131	67	47	79	42	48	56	35	57	65	62	61	63	52	50	57	46	52	50	41	47	53	82	50	72	151	54	46	38	53	58	47	44	75	85	63	69	115
4	68	69	86	47	68	67	68	101	122	139	135	138	67	48	80	40	49	57	34	56	67	67	61	64	54	49	57	45	54	52	41	48	53	83	51	71	153	53	44	39	53	58	45	43	75	89	64	71	117
4.25	68	70	87	51	73	70	74	101	122	139	133	140	67	48	79	45	50	59	36	57	65	66	59	65	55	53	60	48	55	54	42	48	54	81	50	71	153	57	47	41	55	60	45	47	77	89	62	69	119
4.5	69	71	89	48	77	70	76	105	125	142	137	142	68	49	80	44	50	61	37	56	69	68	61	67	54	52	60	49	55	53	41	50	58	84	54	76	155	55	45	40	55	61	50	46	79	89	68	72	120
4.75	66	67	87	46	81	72	76	104	123	142	136	141	68	46	80	40	49	57	32	55	64	64	59	66	53	50	58	46	52	49	40	46	53	80	50	73	151	52	44	37	54	58	43	44	78	90	66	69	118
5	66	67	88	46	89	77	81	107	124	143	137	142	67	47	80	40	48	56	33	54	65	65	58	63	53	46	57	47	54	48	37	44	53	80	50	72	155	52	44	36	52	57	44	43	78	90	66	69	120
5.25	68	71	90	48	93	79	85	111	126	145	139	146	68	47	82	41	48	59	34	58	66	67	62	67	54	48	57	46	52	50	39	46	56	81	53	75	154	52	46	38	55	58	46	45	81	93	68	73	123
5.5	70	75	91	52	99	83	90	115	129	143	139	149	70	51	86	46	53	62	39	59	69	65	63	69	58	54	62	49	60	55	43	49	58	85	52	76	158	57	50	42	57	63	49	48	80	91	70	73	123
5.75	68	72	90	49	103	84	94	115	130	143	139	147	68	47	83	42	48	60	36	55	67	65	61	68	52	49	58	47	56	53	42	48	57	80	52	73	155	55	47	39	56	61	47	45	80	90	67	70	124
6	68	68	92	49	106	86	95	115	129	143	140	146	69	47	83	41	49	60	35	55	67	65	60	66	55	50	59	45	56	53	42	45	57	79	50	73	157	52	45	38	54	59	46	45	79	92	66	70	123
6.25	68	68	92	48	113	88	101	120	128	145	140	147	69	48	83	42	50	57	33	57	68	66	60	66	54	47	57	46	55	52	41	46	55	81	51	75	156	51	45	36	54	59	46	45	78	90	67	70	125
6.5	66	73	93	50	115	91	106	120	132	143	140	148	69	49	84	42	50	60	33	57	67	66	62	66	53	51	60	47	56	52	42	47	55	81	52	73	156	54	46	37	55	61	46	46	80	91	66	72	126
6.75	66	72	93	52	118	95	109	122	131	146	142	150	68	48	85	42	48	60	35	58	70	66	64	68	54	51	59	47	56	51	42	48	57	82	53	74	157	53	48	40	56	58	47	45	78	93	67	71	126
7	67	69	91	49	121	97	116	123	131	144	141	149	67	46	82	38	49	58	35	55	66	64	58	66	52	45	58	45	53	49	39	44	54	79	51	73	156	51	45	36	53	58	44	44	78	91	66	69	126
7.25	67	71	97	53	124	101	116	126	137	147	144	153	71	50	88	44	53	60	37	60	70	68	64	70	54	53	59	47	57	56	45	48	58	84	55	75	160	56	48	40	56	62	49	49	83	94	69	71	129
7.5	66	72	96	54	125	101	119	126	137	146	145	149	69	48	85	42	48	57	35	58	68	63	61	68	51	51	58	46	57	53	41	49	57	83	52	74	158	53	46	38	55	61	46	45	82	92	68	70	128
7.75	70	73	96	60	127	107	120	127	139	148	146	152	71	49	86	46	53	63	40	62	72	67	60	69	58	54	62	49	59	57	46	50	56	84	54	74	160	57	51	42	60	64	49	50	83	95	69	73	129
8	67	73	97	59	134	111	123	127	141	148	147	155	71	52	86	43	51	62	38	60	71	69	64	70	56	52	60	49	59	57	46	50	58	85	55	78	160	56	50	40	58	63	49	48	86	95	71	74	132
8.25	67	73	93	62	134	109	124	128	137	147	145	153	70	49	85	42	51	59	38	59	71	65	63	69	53	52	60	48	56	56	44	48	56	83	53	77	161	55	51	40	57	60	46	47	81	93	69	71	127
8.5	68	71	95	63	136	114	128	131	141	150	148	156	73	48	85	42	52	62	38	59	69	67	62	68	57	49	59	48	59	55	43	50	57	82	53	74	161	55	47	38	55	62	48	47	82	95	69	73	133
8.75	68	74	97	67	137	116	128	131	140	149	148	157	71	50	88	44	52	61	39	61	70	66	63	68	54	52	60	49	59	56	44	51	57	83	56	75	161	55	49	40	58	61	49	47	82	94	70	75	130
9	70	75	96	71	138	119	133	132	142	149	148	156	73	50	89	44	53	64	42	62	71	68	62	67	56	54	60	49	60	56	47	52	57	86	55	78	161	56	48	39	60	64	50	50	83	97	70	74	133
9.25	68	76	98	73	137	123	131	133	144	152	148	157	71	51	90	45	52	63	40	62	71	68	64	70	57	53	63	50	60	58	45	50	56	84	54	75	162	58	50	46	58	64	49	50	85	97	68	72	134
9.5	67	71	97	73	139	121	134	132	140	151	148	154	70	50	85	42	51	61	34	58	68	64	59	65	55	50	59	46	55	54	43	49	55	83	52	74	160	53	47	42	55	58	47	48	82	95	68	71	132
9.75	66	68	94	73	135	120	132	131	139	146	146	152	70	46	82	40	50	58	35	57	66	61	57	66	52	45	55	44	57	53	40	48	54	81	50	73	158	52	44	30	54	58	46	44	83	94	64	69	128
10	68	71	99	84	137	126	138	134	143	152	151	156	73	49	86	44	52	59	39	57	70	66	62	67	56	51	60	47	59	55	44	47	57	85	53	77	161	52	47	37	58	60	49	46	84	97	70	73	133
10.25	68	70	99	86	137	127	136	136	143	152	149	152	69	47	87	44	51	58	36	55	67	66	61	67	53	49	57	48	57	51	43	46	55	84	52	75	163	52	46	37	56	57	44	46	83	96	70	72	135
10.5	69	73	99	92	137	127	136	137	145	153	150	157	71	51	92	45	53	62	41	61	70	66	63	66	58	54	60	48	62	57	46	52	57	86	54	78	163	58	51	40	60	64	49	48	84	101	68	72	134
10.75	66	70	99	92	140	128	137	137	145	154	150	157	71	50	90	42	50	59	39	59	69	66	62	67	52	50	57	46	57	56	44	49	56	85	54	76	164	54	46	38	56	61	47	46	86	102	71	72	134
11	72	75	101	98	137	129	135	137	143	153	149	155	74	53	89	49	55	62	45	65	69	65	63	67	59	55	62	51	63	60	48	51	56	86	52	75	163	58	52	43	60	62	51	50	84	104	67	73	134
11.25	70	72	101	98	139	132	137	139	145	154	152	158	72	53	93	47	52	62	39	62	66	67	60	63	55	54	59	49	60	59	47	50	57	85	54	74	164	57	50	42	58	62	48	50	86	104	70	73	136
11.5	62	71	106	101	140	133	140	141	148	154	155	156	66	47	94	43	53	59	39	58	68	68	65	67	55	53	54	46	58	52	42	53	58	86	53	81	161	51	46	37	57	58	46	45	84	99	70	73	137
11.75	60	65	102	103	139	134	139	138	146	154	150	154	67	45	94	40	48	55	33	53	61	65	60	62	51	48	48	42	51	49	38	49	57	82	45	73	160	47	43	34	50	51	43	42	82	97	65	67	135
12	59	65	104	103	140	134	139	140	147	156	151	156	66	43	77	39	50	57	35	52	60	65	60	60	51	52	52	41	51	49	38	51	52	81	51	76	159	48	43	34	51	53	41	42	79	96	69	69	136
12.25	67	68	102	107	138	132	136	136	147	153	150	157	67	51	77	43	52	59	42	61	64	64	63	65	56	54	58	47	58	58	48	52	56	82	50	72	165	56	50	41	56	61	46	48	84	98	68	70	135
12.5	68	69	105	112	140	132	138	139	149	155	151	160	70	55	76	47	51	57	43	62	66	66	62	66	59	58	60	49	58	58	49	53	57	85	50	75	165	57	52	42	59	62	48	49	85	103	68	72	136
12.75	64	68	104	114	139	131	136	141	148	156	153	161	68	51	69	46	52	56	42	62	63	65	62	64	57	55	58	49	55	55	48	52	59	84	50	74	165	55	48	39	58	60	47	46	82	100	69	70	136
13	65	67	108	117	140	132	139	144	152	158	155	160	67	52	73	44	51	57	42	61	66	67	65	68	58	61	58	47	57	55	48	55	58	87	52	76	165	55	49	40	58	60	49	46	85	105	70	72	137
13.25	62	63	104	118	139	129	138	141	148	156	148	160	64	49	67	41	49	54	39	56	60	64	58	61	54	53	52	47	53	50	43	51	51	83	47	72	164	47	44	34	54	56	42	41	81	100	64	70	135
13.5	64	63	107	121	140	129	139	141	148	156	151	161	64	51	67	44	51	53	40	59	63	67	62	62	58	56	57	45	54	52	45	53	51	83	51	76	164	52	46	38	55	59	47	43	83	102	64	71	135
13.75	64	64	104	119	138	127	139	140	147	149	151	160	65	54	62	45	52	56	43	60	62	63	61	63	58	57	57	47	57	56	48	52	53	82	50	72	163	52	45	38	55	60	48	43	82	100	64	72	136
14	60	60	107	121	139	130	137	143	147	151	152	157	63	50	69	42	51	53	38	55	59	66	62	60	54	57	52	42	51	49	42	53	51	82	50	74	161	48	44	34	52	55	43	40	79	100	63	69	136
14.25	61	62	106	122	139	129	139	140	151	151	153	161	64	52	66	40	49	52	40	59	59	65	62	64	56	56	55	46	52	50	44	52	51	84	51	74	163	49	43	36	52	55	44	42	81	101	62	74	135
14.5	64	68	109	124	142	131	139	143	150	152	155	161	66	56	73	46	52	55	43	61	68	71	67	69	60	63	60	47	57	53	49	56	55	89	55	80	164	55	47	39	57	60	48	46	83	106	69	77	138
14.75	59	62	104	122	139	128	137	141	149	149	150	160	61	51	66	43	46	52	41	57	60	64	62	64	58	53	55	45	51	47	44	51	54	84	50	75	162	46	44	36	51	55	45	39	79	102	63	70	136
15	62	64	104	122	138	128	137	137	147	147	152	160	62	54	66	44	49	54	42	56	61	65	62	62	57	56	58	45	52	50	44	53	53	83	53	76	162	50	43	36	53	55	47	41	79	99	65	70	138
15.25	67	72	110	128	143	131	141	144	149	153	155	164	70	61	69	52	55	60	49	68	67	71	67	70	65	66	66	53	61	59	53	58	62	91	56	80	164	57	54	43	59	63	52	47	87	105	69	78	137
15.5	63	68	109	127	141	130	139	141	149	151	155	162	65	56	68	48	51	56	47	61	63	69	65	68	61	60	58	47	55	52	49	56	60	90	55	80	163	49	45	38	55	61	50	43	82	103	66	75	138
15.75	65	71	109	128	141	131	142	144	150	152	155	164	68	60	71	48	52	57	46	61	65	72	68	68	62	61	61	49	55	55	51	56	60	91	57	82	164	53	45	39	54	60	48	42	84	103	68	77	136
16	65	71	107	129	139	129	137	140	150	150	153	161	66	59	66	51	51	57	46	61	64	70	67	68	66	61	62	48	58	53	50	55	59	90	56	79	163	51	46	40	54	60	49	43	82	100	66	75	135
16.25	68	79	112	131	145	135	142	146	152	155	157	165	72	66	73	52	57	63	51	68	69	75	71	76	67	66	68	54	62	56	53	58	67	95	60	86	166	54	51	43	56	64	56	46	86	108	72	82	140
16.5	68	77	109	130	139	131	139	140	148	152	154	165	72	64	70	53	55	60	49	65	66	73	67	70	68	61	65	53	58	55	52	57	66	93	58	83	164	52	46	42	54	62	51	43	84	106	71	81	138
16.75	70	81	111	133	142	133	142	145	150	153	154	163	71	68	73	54	57	65	51	67	70	78	72	75	68	66	70	56	61	57	55	61	70	98	64	87	166	56	50	43	55	65	57	47	86	105	72	84	139
17	75	85	110	134	143	134	140	145	150	156	157	165	77	73	70	59	61	64	53	65	67	80	72	75	75	67	71	59	62	60	55	59	73	97	64	84	167	53	49	44	56	67	57	45	86	106	73	87	142
17.25	75	89	112	134	142	134	140	146	152	154	157	166	77	75	75	59	61	67	55	69	75	79	74	80	75	71	73	62	62	60	57	63	76	100	67	86	166	56	50	43	56	69	58	46	86	106	76	92	141
17.5	73	85	107	131	138	130	138	141	148	151	153	158	74	72	66	55	55	62	49	62	66	77	67	74	73	64	68	60	59	54	50	56	70	93	61	84	163	50	45	39	52	64	55	41	82	101	71	87	136
17.75	79	97	115	136	145	136	141	146	155	155	157	167	82	84	77	64	65	74	59	73	78	88	79	86	80	75	78	67	66	64	61	66	82	107	70	94	168	57	53	49	57	75	65	50	90	110	81	99	140
18	81	100	111	132	143	134	141	145	150	154	156	166	84	85	77	63	65	74	56	72	79	85	78	86	82	76	79	69	66	62	59	65	83	105	68	94	167	56	54	48	54	74	63	48	89	106	81	102	139
18.25	87	106	113	134	145	134	143	144	152	155	158	167	88	89	81	70	67	78	61	76	82	88	79	91	86	79	85	73	71	67	64	69	88	109	74	99	167	58	54	47	59	78	68	50	90	108	86	107	141
18.5	88	108	112	134	142	135	142	143	151	154	157	165	91	93	83	73	70	79	61	74	78	88	79	91	88	78	84	75	69	66	60	69	92	110	72	98	166	57	51	47	55	78	67	48	89	108	89	109	139
18.75	91	113	114	136	142	137	142	146	151	153	156	166	93	96	83	77	74	82	63	76	83	92	81	97	91	81	90	81	73	70	63	69	93	112	77	101	166	59	55	49	55	82	72	50	92	107	87	114	140
19	93	115	114	136	145	137	141	146	153	155	157	164	99	97	84	78	75	83	65	77	83	90	81	99	95	81	91	84	77	70	64	68	97	114	79	102	167	59	56	49	55	83	74	50	93	108	91	117	140
19.25	96	117	112	132	140	134	138	141	149	153	156	161	100	99	84	80	75	86	64	75	82	89	78	98	95	79	91	88	74	69	62	67	98	111	80	101	165	56	50	46	51	84	74	47	91	106	90	120	139
19.5	106	128	114	135	145	136	140	145	150	156	157	167	107	113	90	91	80	95	71	85	90	97	88	110	102	93	102	98	84	78	71	73	109	118	87	111	168	63	57	53	58	93	83	51	96	111	99	129	141
19.75	101	129	116	130	141	134	139	142	148	153	155	163	109	114	96	95	84	96	71	81	96	98	86	113	102	92	102	109	83	76	70	73	109	119	87	113	162	60	56	48	51	90	81	52	94	107	102	133	138
20	115	135	118	135	145	138	141	148	153	157	159	166	118	123	101	103	86	101	77	90	98	98	93	119	111	96	114	109	93	85	75	78	119	123	95	120	169	67	60	56	57	101	91	55	97	112	107	140	142
20.25	116	138	114	133	144	136	140	145	154	155	155	161	119	123	102	107	87	104	79	91	99	96	94	123	111	96	115	109	97	87	78	77	119	125	96	123	168	66	61	56	55	102	92	55	99	107	106	144	139
20.5	122	140	113	136	143	137	140	144	147	155	155	165	122	128	105	111	90	107	82	96	97	99	96	123	116	99	116	107	100	88	81	78	121	125	100	125	167	66	60	56	57	106	97	57	102	110	110	145	139
20.75	121	146	118	134	143	137	141	145	150	154	157	165	130	132	112	121	101	115	91	93	109	102	98	134	122	102	123	116	102	95	84	85	131	130	103	132	166	66	63	56	52	111	102	57	102	108	114	155	138
21	129	147	113	132	144	135	137	142	149	152	154	161	133	137	113	124	96	116	92	101	105	98	98	134	123	104	127	122	107	98	86	80	130	129	105	131	165	68	62	59	53	114	102	56	102	109	116	157	139
21.25	134	149	114	132	142	136	139	142	148	153	155	160	133	141	118	133	97	123	95	103	109	98	100	138	128	108	131	126	113	99	89	84	133	131	108	133	165	69	67	61	54	117	107	55	104	105	119	159	138
21.5	142	157	115	135	144	137	141	147	151	154	158	165	143	146	123	141	107	128	102	111	114	103	105	142	134	112	138	132	119	108	97	89	139	136	119	138	167	73	70	68	58	124	116	62	108	111	124	169	141
21.75	141	160	119	134	146	139	141	144	152	156	156	163	148	151	130	147	114	132	111	112	121	106	110	147	136	116	141	136	121	109	100	96	146	139	119	146	166	74	73	68	52	126	119	64	110	110	128	170	139
22	151	162	115	136	143	138	140	144	152	155	157	166	148	155	132	152	111	137	110	120	121	104	111	151	140	120	146	141	128	113	102	94	148	139	124	149	168	77	75	73	57	130	124	66	112	110	130	175	141
22.25	149	163	120	135	146	139	142	145	152	156	159	163	151	162	139	164	117	144	122	124	127	108	116	157	145	123	151	147	132	118	109	103	152	145	127	156	168	82	81	79	55	133	127	73	118	112	132	178	142
22.5	158	169	119	135	146	138	141	146	155	157	158	165	154	165	142	165	118	147	124	130	127	107	114	159	148	128	157	152	140	120	114	100	155	147	132	158	169	84	83	84	61	138	132	75	120	116	133	183	142
22.75	156	173	122	136	146	140	140	147	154	157	161	165	161	166	145	174	128	150	134	130	135	110	119	164	150	130	161	156	140	126	118	110	160	149	133	163	169	84	89	85	57	138	134	76	122	113	137	186	143
23	159	172	117	134	141	136	137	141	149	153	154	161	162	170	146	176	128	152	136	129	132	105	120	162	150	127	162	156	142	126	117	106	159	147	132	162	167	82	87	88	52	138	133	78	121	108	136	184	140
23.25	168	176	119	135	146	139	142	146	150	155	158	164	165	173	150	179	131	156	140	138	133	112	120	167	155	134	166	160	149	133	123	108	162	152	141	168	168	85	92	94	59	142	139	83	124	113	141	190	140
23.5	165	176	120	132	143	137	139	144	150	156	159	160	167	177	153	184	138	161	149	141	139	111	125	169	156	135	167	164	150	135	126	114	164	153	139	169	164	88	96	96	55	143	143	86	125	111	143	189	138
23.75	170	178	123	137	148	141	140	145	155	157	158	165	166	181	158	189	139	165	153	147	144	115	129	171	162	139	171	168	158	138	133	117	169	158	146	174	169	95	101	107	61	150	145	94	130	115	147	196	142
24	174	183	124	135	147	141	142	145	151	155	158	164	172	182	162	192	148	168	159	149	147	116	133	174	165	143	175	170	160	146	136	121	172	160	148	177	169	94	105	107	59	152	147	95	132	113	148	198	141
24.25	176	185	122	136	145	138	141	145	151	154	157	162	174	184	160	198	149	170	162	151	148	116	134	176	164	142	175	172	163	148	139	124	172	160	147	179	168	97	109	114	57	153	149	100	134	112	149	198	142
24.5	179	182	115	133	144	138	138	142	149	153	155	163	170	183	161	189	140	169	158	153	141	111	130	173	162	142	173	171	166	144	137	117	167	158	152	177	167	93	105	116	59	153	147	100	131	109	146	198	140
24.75	187	187	119	136	147	141	140	144	151	156	157	164	177	188	167	196	149	174	166	161	147	117	135	181	169	148	179	177	172	152	143	123	174	162	155	183	169	100	113	125	60	159	156	108	137	112	151	202	142
25	187	188	119	136	145	140	141	142	150	154	156	163	175	191	168	197	149	174	167	161	147	118	136	182	168	146	180	175	174	153	144	121	173	161	155	183	168	99	113	128	62	160	155	107	138	114	153	203	142
25.25	191	193	120	137	146	140	140	145	149	153	157	165	179	193	169	203	155	177	172	165	150	118	139	183	172	150	183	181	174	156	150	128	176	166	157	186	168	102	117	132	60	162	158	112	141	113	155	206	141
25.5	193	198	123	137	148	143	141	147	152	157	159	166	183	199	174	208	165	185	180	169	162	123	147	189	177	154	189	187	180	165	156	139	184	168	161	194	167	108	126	139	61	168	162	119	145	113	162	211	143
25.75	198	198	123	139	148	142	143	146	154	156	158	163	182	200	176	206	161	186	182	172	159	123	145	192	179	157	191	188	185	165	158	135	184	171	163	195	170	111	128	145	66	170	165	122	149	113	161	212	144
26	198	204	127	136	148	142	144	147	153	158	158	167	189	204	177	213	171	193	188	176	166	127	154	195	181	160	194	191	188	173	164	145	191	172	166	196	168	113	134	147	64	173	167	127	151	114	168	215	144
26.25	207	206	123	138	148	142	141	145	152	154	158	165	189	204	178	211	171	193	187	178	165	126	152	196	181	160	196	194	191	173	164	143	189	172	169	198	169	114	136	151	66	176	170	130	154	115	168	215	144
26.5	210	210	127	139	152	144	145	147	154	159	162	167	192	208	181	216	173	198	192	182	168	129	157	201	188	166	199	199	197	179	169	146	194	176	174	203	173	119	139	155	71	180	176	135	157	118	172	219	145
26.75	209	210	130	141	151	145	144	147	155	158	160	167	196	209	180	217	179	200	197	183	175	131	160	202	189	165	200	201	198	184	171	155	198	179	172	204	171	121	144	156	67	181	177	140	159	118	175	220	145
27	213	215	128	139	150	145	143	149	155	160	161	165	198	213	185	221	184	202	201	188	180	134	166	206	192	170	205	204	201	187	178	158	201	181	177	205	170	124	148	160	69	185	178	141	163	118	179	222	143
27.25	220	215	126	143	151	147	144	150	156	160	161	170	200	214	185	219	179	203	198	189	174	134	162	206	191	169	205	204	204	187	175	153	198	182	180	207	172	123	147	164	71	186	183	144	162	118	179	223	147
27.5	220	220	126	137	148	143	141	147	154	158	159	164	204	216	185	223	188	207	203	191	183	133	169	210	194	170	208	206	205	192	182	160	205	181	181	209	170	127	153	164	68	188	181	145	166	117	183	224	143
27.75	227	221	128	141	150	146	145	149	156	160	161	167	205	217	188	221	186	209	203	196	182	136	169	211	199	175	209	209	209	193	183	160	203	182	186	211	173	131	155	169	75	193	188	152	169	118	185	225	147
28	225	222	133	142	152	148	145	150	156	160	161	169	209	221	188	227	195	213	209	198	190	139	178	215	203	176	210	212	211	201	191	168	209	186	188	214	172	135	161	170	74	195	190	156	173	117	191	228	145
28.25	229	225	131	140	151	146	144	148	155	159	162	165	211	219	189	226	196	215	209	199	192	141	179	215	204	178	212	213	214	202	191	170	210	188	186	213	170	141	163	170	70	197	189	156	174	119	190	227	145
28.5	236	225	129	142	152	149	148	149	155	159	162	170	212	224	192	223	193	217	209	203	190	141	178	217	205	182	211	214	216	201	192	170	209	188	194	218	173	139	164	175	77	199	194	161	179	120	190	227	146
28.75	237	227	129	143	154	146	147	151	157	160	161	168	214	224	192	227	197	218	211	204	193	142	180	220	207	182	214	217	216	205	194	172	210	189	194	219	174	140	166	177	76	200	195	162	179	123	193	229	145
29	240	230	131	146	151	148	147	150	156	160	159	168	219	225	195	229	200	221	215	208	196	146	185	222	210	184	217	219	220	208	199	177	214	192	198	223	174	145	171	181	77	203	199	167	181	122	194	229	145
29.25	243	231	132	143	152	148	145	151	157	160	163	170	218	227	195	228	197	221	214	209	197	146	185	223	213	186	214	216	219	210	199	177	212	192	201	222	171	145	171	183	78	202	199	170	182	121	195	230	144
29.5	244	232	129	141	152	147	144	150	156	160	160	167	221	226	195	230	203	224	215	209	200	146	189	223	214	189	218	219	221	210	202	181	214	193	202	224	172	150	175	186	77	205	201	173	186	120	196	229	147
29.75	247	234	131	145	152	149	146	151	155	161	161	169	222	228	195	229	205	224	216	212	201	148	189	224	215	191	217	219	222	214	204	184	216	195	203	225	173	150	178	187	78	206	203	174	187	122	196	230	146
30	253	240	137	147	156	152	147	152	157	164	166	171	230	233	196	236	211	230	224	218	207	154	198	231	224	195	224	225	225	219	212	193	224	201	206	230	173	160	187	191	80	212	208	181	192	123	206	235	148
30.25	253	238	135	146	153	148	147	152	158	161	161	170	229	232	198	232	211	231	223	215	208	155	200	230	224	198	222	224	226	218	211	193	220	200	208	229	173	159	186	192	82	211	208	183	195	123	204	234	144
30.5	256	239	140	150	156	153	147	151	159	163	164	171	232	234	197	236	216	233	227	218	212	156	203	230	227	198	224	228	227	221	216	197	225	205	210	229	173	164	190	196	83	213	210	185	196	125	208	235	145
30.75	260	243	141	152	158	152	149	153	160	164	167	174	235	237	203	237	217	234	226	219	212	160	205	234	229	202	226	229	230	223	217	198	226	206	215	233	177	167	194	201	85	215	213	191	199	128	207	238	151
31	260	242	139	148	158	153	148	152	159	164	166	170	235	234	201	235	214	235	227	222	210	158	205	234	228	203	225	226	228	221	214	198	222	205	213	231	175	167	193	201	86	215	211	187	198	127	206	235	148
31.25	258	238	139	149	155	152	145	151	159	161	164	167	233	233	198	230	214	232	225	218	210	159	204	232	229	202	223	225	223	218	213	198	222	205	210	230	174	167	191	201	84	211	209	192	197	125	204	234	145
31.5	262	243	143	148	158	154	148	153	161	162	165	169	237	237	202	238	222	237	230	221	215	162	212	235	233	204	227	228	230	225	220	205	227	209	214	235	174	175	201	205	85	215	213	195	201	127	212	238	148
31.75	263	242	145	152	156	153	146	153	159	162	163	170	238	236	199	238	222	238	230	216	214	164	213	234	236	206	228	230	227	222	218	206	226	210	214	235	173	176	201	208	86	216	212	197	203	124	209	234	148
32	266	246	144	151	158	153	147	153	160	165	166	171	240	239	201	240	225	238	234	219	218	167	213	235	238	210	230	232	229	227	222	211	228	213	216	235	174	182	205	212	86	217	215	199	205	127	211	239	148
32.25	267	249	146	155	157	154	147	153	160	165	166	171	243	239	204	243	227	242	235	220	220	169	218	235	239	212	233	234	232	229	225	213	230	215	217	236	175	186	210	215	88	221	216	205	208	130	215	237	148
32.5	269	249	145	155	161	155	151	154	161	165	164	171	244	238	206	236	225	240	233	216	218	169	214	236	237	215	229	232	233	225	222	210	225	214	218	236	177	185	209	217	88	220	216	204	207	129	213	237	151
32.75	269	247	146	156	161	154	149	153	161	164	165	169	246	239	204	236	225	240	232	204	220	170	214	239	237	214	229	231	230	225	221	212	225	213	217	236	176	185	207	216	86	219	215	203	206	130	209	237	149
33	268	245	144	153	160	155	151	153	160	164	165	168	246	238	204	237	226	241	232	206	217	170	217	235	237	216	230	232	232	224	221	212	226	215	215	234	177	189	210	219	87	220	215	205	206	129	211	235	148
33.25	272	250	148	159	163	156	152	156	161	164	166	170	249	241	207	239	230	244	235	209	221	174	219	238	241	219	232	235	234	227	224	215	228	217	220	236	177	192	215	223	88	222	217	210	211	132	212	238	151
33.5	271	250	147	159	162	157	149	154	160	164	165	171	247	239	208	238	228	241	235	207	220	173	218	237	240	219	232	234	233	227	225	215	228	218	221	237	177	192	213	222	90	221	217	208	210	131	213	238	148
33.75	271	251	148	158	163	155	150	155	163	167	166	171	250	242	210	239	231	241	236	208	220	175	222	239	241	220	232	235	234	226	224	218	227	218	223	238	178	194	216	225	90	222	218	210	211	131	214	238	150
34	274	252	150	159	164	158	150	155	162	165	167	170	253	244	209	244	235	245	238	211	224	177	226	238	247	221	236	237	234	231	229	219	233	221	221	237	174	201	219	227	89	226	220	212	215	133	218	239	151
34.25	275	253	151	161	167	159	153	157	164	166	167	171	252	244	211	241	232	245	237	209	223	179	224	239	245	223	236	235	235	230	226	220	228	221	222	237	178	198	219	229	92	225	221	212	213	134	216	240	151
34.5	275	254	151	162	164	157	152	155	159	164	167	173	252	243	210	242	234	245	237	210	223	177	224	239	243	223	235	236	235	228	226	220	229	220	221	238	177	199	219	227	93	224	219	215	214	132	214	241	151
34.75	274	251	149	161	163	154	148	152	158	163	164	169	250	241	209	240	232	243	236	212	222	177	222	238	242	222	234	234	233	225	226	219	226	218	221	236	175	198	219	228	92	222	217	213	210	130	212	236	149
35	277	255	153	163	164	157	150	154	161	167	167	170	254	245	211	244	238	246	240	220	226	181	228	239	247	226	239	240	235	232	228	224	233	225	222	237	175	205	223	231	93	226	222	217	215	134	218	238	150
35.25	275	252	150	162	164	156	150	155	161	165	167	172	250	241	211	239	235	244	236	214	222	178	222	238	242	225	233	234	233	226	224	220	227	221	220	234	177	202	220	229	93	223	217	215	211	131	213	238	150
35.5	278	256	155	165	167	159	151	156	164	168	170	173	254	248	212	246	241	248	242	223	227	183	228	239	249	225	239	240	237	232	233	224	234	226	224	239	177	210	224	233	95	228	224	220	216	135	219	239	153
35.75	277	255	156	165	168	158	154	156	163	168	168	170	255	244	211	245	241	248	242	222	226	182	228	239	249	226	239	239	237	233	230	225	234	226	223	238	177	207	224	232	94	226	221	218	216	133	217	240	153
36	278	253	156	166	170	161	156	160	167	169	169	175	255	248	217	243	239	249	242	223	228	186	229	242	247	228	239	238	237	229	231	226	232	226	226	242	181	206	224	233	100	226	222	220	219	135	217	240	152
36.25	278	253	158	166	171	161	153	159	166	167	171	174	254	245	218	243	237	249	239	227	227	184	226	241	247	230	238	237	236	231	230	224	230	227	225	239	180	208	225	234	96	227	224	219	215	134	217	238	153
36.5	276	252	152	164	166	157	149	154	160	165	166	169	253	243	214	239	235	245	237	227	224	182	224	238	245	227	236	236	235	226	227	222	228	223	222	237	177	207	221	232	92	223	220	218	213	132	213	236	148
36.75	277	252	156	164	167	157	154	156	163	167	167	172	255	244	217	240	238	248	240	232	226	185	226	240	246	228	237	239	236	228	229	223	230	224	223	238	178	207	223	232	97	225	221	219	215	134	214	236	152
37	279	255	157	167	168	161	153	157	165	167	168	170	257	247	217	246	242	250	243	239	227	186	228	239	249	230	242	242	239	232	232	225	234	227	223	239	177	213	227	235	95	229	223	221	221	136	218	239	150
37.25	280	259	159	169	173	161	155	159	168	170	170	175	257	249	220	244	243	251	243	238	230	189	229	242	250	232	241	240	240	231	233	227	233	226	227	241	181	213	228	239	99	231	225	223	221	139	220	239	153
37.5	280	255	156	167	168	159	152	154	162	169	167	171	255	246	216	243	240	250	242	237	228	187	228	240	247	229	241	239	238	232	229	225	231	227	224	240	176	213	226	237	97	228	224	222	218	135	216	238	150
37.75	280	257	158	173	172	162	154	160	166	170	169	173	258	250	220	245	246	253	244	238	229	190	231	243	249	230	244	241	240	232	232	228	234	230	227	242	179	215	229	239	100	231	225	223	220	137	219	241	152
38	281	256	161	173	173	163	156	161	166	171	172	174	259	248	219	245	244	252	244	238	232	191	231	242	249	232	242	241	240	231	233	228	234	229	228	242	182	212	228	239	101	230	226	222	220	143	217	240	155
38.25	280	258	159	171	172	162	155	158	167	171	170	173	258	250	221	247	245	252	244	237	229	191	229	243	249	233	243	239	240	231	232	228	234	228	226	241	180	214	230	239	102	229	224	222	220	139	219	239	154
38.5	283	258	162	173	173	163	155	158	164	170	172	171	259	251	217	247	245	251	246	240	228	188	230	242	253	230	243	241	239	232	235	226	236	230	225	241	176	218	228	238	103	227	225	223	221	139	219	242	152
38.75	282	257	161	173	172	163	154	160	167	170	171	174	261	249	223	247	247	254	244	242	231	194	231	244	250	234	244	242	241	232	235	229	234	231	229	242	181	217	230	242	101	230	226	226	222	142	221	240	155
39	283	258	160	176	175	163	158	159	167	172	171	173	259	249	223	246	246	253	245	241	230	192	229	243	251	234	241	241	240	234	234	228	233	230	227	241	180	217	229	242	103	229	225	225	221	141	218	240	154
39.25	283	259	162	175	174	164	155	159	166	171	169	173	258	250	224	246	247	254	244	241	231	191	231	244	251	234	244	243	242	232	235	228	233	230	229	242	180	216	232	241	103	229	225	225	221	140	218	241	157
39.5	282	256	161	175	174	163	156	159	166	170	172	174	258	249	222	245	245	253	243	241	230	193	228	243	249	234	243	240	240	232	232	228	233	229	227	239	182	216	230	240	102	228	227	223	219	139	218	240	155
39.75	283	258	162	176	176	164	157	160	167	171	171	173	260	250	223	246	245	255	245	240	231	192	232	243	251	233	243	241	242	234	235	229	235	230	229	242	181	216	230	240	102	230	227	223	221	141	219	241	157
40	284	259	162	177	175	165	157	160	167	171	171	175	261	252	226	248	248	256	247	243	232	193	232	244	250	236	246	243	243	235	237	230	235	233	230	241	181	219	235	243	107	232	230	225	221	142	221	241	156
40.25	282	259	164	178	175	166	155	159	168	172	171	172	260	250	225	247	247	254	246	242	231	192	231	243	250	236	244	240	243	236	236	230	237	233	229	242	181	221	233	243	104	233	229	224	221	141	220	242	155
40.5	284	258	165	177	176	164	155	159	167	169	171	172	260	250	223	252	249	255	247	242	231	190	231	243	253	233	246	244	241	235	236	230	239	233	228	243	177	220	231	242	104	231	227	226	223	141	223	242	154
40.75	283	258	165	178	177	165	156	161	168	171	171	174	260	251	225	246	247	255	245	243	231	193	230	244	250	236	246	243	243	234	237	228	236	231	230	243	181	219	233	243	107	231	229	224	223	143	220	242	157
41	284	260	165	181	178	166	158	159	168	172	172	176	262	251	227	248	249	257	247	244	234	195	231	244	253	235	246	243	244	236	238	233	238	233	231	243	181	220	235	244	109	232	229	226	224	142	221	241	157
41.25	285	259	165	180	177	166	157	159	168	171	171	174	258	251	224	247	248	257	247	241	232	194	231	244	249	238	244	242	243	235	234	229	235	233	228	242	183	219	233	243	108	229	228	224	221	142	220	241	155
41.5	283	260	167	182	179	168	157	161	169	172	172	175	261	252	226	249	247	257	247	243	235	195	233	245	253	238	247	243	243	235	239	232	237	231	229	244	182	221	235	245	109	232	229	229	224	142	219	242	155
41.75	284	259	166	180	178	169	156	162	168	172	173	176	262	252	226	250	249	258	248	244	234	195	233	245	252	239	248	245	245	237	238	232	238	234	232	245	182	223	237	244	112	233	231	228	224	142	223	242	156
42	284	260	164	182	179	168	158	160	167	172	174	175	260	252	227	248	247	257	248	241	232	196	232	245	251	237	244	243	245	238	237	230	234	232	231	242	182	222	236	244	112	234	229	227	222	143	221	241	156
42.25	284	260	162	183	180	165	156	157	168	169	171	175	261	251	224	248	248	259	248	243	233	196	231	244	250	239	247	242	243	236	238	232	236	231	233	243	183	221	235	246	112	232	230	227	222	142	219	242	155
42.5	285	260	166	183	179	167	157	163	167	171	173	174	261	251	227	251	249	259	247	244	234	198	234	245	251	238	249	245	246	238	238	233	237	233	231	243	181	221	238	246	113	233	231	227	225	141	222	244	157
42.75	285	260	166	184	181	168	158	160	168	172	172	174	261	252	226	250	247	259	248	243	234	195	233	244	252	240	248	244	244	238	239	233	239	233	231	243	181	222	238	246	114	234	232	227	226	142	224	242	156
43	286	261	167	185	180	168	159	160	169	173	172	175	264	255	229	251	250	260	251	245	234	196	233	246	252	241	248	246	244	240	238	234	239	233	233	245	183	223	237	247	116	234	232	230	223	142	222	245	158
43.25	286	261	168	184	181	167	159	162	170	172	171	174	260	251	227	250	248	258	248	243	234	195	232	246	252	240	246	244	244	239	237	233	238	233	230	243	182	224	237	247	114	233	230	228	225	141	221	242	155
43.5	286	262	167	184	180	169	159	162	167	172	172	177	262	254	228	251	249	259	250	244	233	195	234	245	251	240	249	245	245	239	236	233	237	232	232	243	182	223	239	248	118	234	232	228	223	144	222	245	158
43.75	285	260	168	183	178	164	155	157	165	169	168	172	259	251	222	254	249	258	250	245	232	192	233	242	255	237	249	245	244	241	237	231	240	234	231	241	176	223	236	246	117	233	230	229	225	138	223	242	154
44	282	262	163	185	181	165	157	159	168	170	169	175	258	249	226	243	244	257	244	240	231	193	227	244	246	240	243	240	242	235	232	230	232	229	231	241	184	220	234	245	119	230	229	224	220	141	217	240	156
44.25	285	260	169	186	181	169	159	162	168	172	172	174	260	253	226	250	248	259	248	243	234	197	232	245	251	241	248	245	243	239	235	233	236	232	231	243	183	220	236	247	119	231	231	228	221	140	220	244	157
44.5	287	262	169	188	183	169	156	161	168	171	171	175	263	255	225	254	252	262	251	248	235	196	234	243	255	240	250	246	246	241	239	234	240	234	233	243	181	225	238	247	124	235	233	232	225	141	223	244	157
44.75	285	258	166	186	183	169	157	160	167	168	169	174	259	252	225	246	248	259	248	243	233	193	230	245	250	241	244	242	242	237	235	233	235	231	229	243	179	218	236	245	122	231	230	227	221	139	220	240	153
45	286	261	171	188	183	170	158	162	170	171	173	176	263	255	227	250	251	260	250	247	233	198	232	248	253	242	248	246	247	240	237	235	239	234	234	246	183	223	238	248	128	233	233	229	225	142	221	245	156
45.25	286	260	172	188	184	171	157	161	170	170	174	175	263	254	226	253	253	261	252	246	235	197	234	244	256	241	250	246	246	243	239	235	243	236	234	243	182	224	239	248	127	235	232	232	226	140	224	242	156
Data File	E:\wang hancheng\SML\YDLXBPM\PMX_0_220110_A_37.OKA
Set up Time	一月 10 2022 5:21 PM
Position	19-A
Plate Type	PM 1-
Strain Type	---
Sample Number
Strain Name	PM7
Strain Number	YD-1
Other
Hour	A01	A02	A03	A04	A05	A06	A07	A08	A09	A10	A11	A12	B01	B02	B03	B04	B05	B06	B07	B08	B09	B10	B11	B12	C01	C02	C03	C04	C05	C06	C07	C08	C09	C10	C11	C12	D01	D02	D03	D04	D05	D06	D07	D08	D09	D10	D11	D12	E01
0	42	34	31	33	25	28	34	30	33	30	38	48	43	38	28	30	29	24	31	27	29	35	36	47	42	33	26	28	25	28	26	28	31	35	32	64	45	34	30	26	25	25	33	28	31	33	29	47	43
0.25	42	36	34	33	27	29	35	31	37	32	40	52	45	38	30	32	28	27	31	28	31	34	34	47	41	33	27	28	26	26	27	27	32	35	32	64	43	36	28	26	24	28	33	31	30	36	32	48	44
0.5	40	35	29	28	25	27	31	27	33	31	39	50	42	34	28	29	27	24	29	28	29	33	36	46	38	31	25	27	25	26	27	27	28	33	33	59	41	33	24	25	22	26	28	27	29	33	30	47	39
0.75	40	36	30	31	27	27	31	28	34	30	38	50	44	35	28	32	28	24	30	27	28	34	36	48	41	31	26	26	23	25	27	27	30	34	32	59	42	34	27	25	23	27	30	30	31	35	32	48	41
1	41	33	30	30	25	28	34	28	31	31	37	53	42	35	28	28	29	24	31	26	28	30	36	49	40	29	25	26	21	26	24	25	30	32	33	59	43	34	26	25	25	28	28	28	29	34	31	45	42
1.25	42	35	30	30	27	29	34	29	34	32	41	51	42	35	26	29	28	26	31	27	29	32	38	53	43	31	26	26	24	27	28	28	31	36	37	58	45	32	29	25	24	29	32	30	31	37	35	47	43
1.5	42	35	31	31	25	28	34	28	32	31	37	51	43	37	27	28	28	23	31	25	30	31	37	48	42	29	27	26	24	24	23	24	29	34	33	58	42	32	25	25	22	27	31	28	28	35	31	46	42
1.75	39	33	28	28	25	25	30	25	31	31	38	50	38	33	26	27	27	20	27	25	25	32	33	46	39	30	23	24	21	22	25	27	30	31	33	54	41	33	26	24	21	26	27	26	29	33	32	48	41
2	41	38	32	34	28	28	33	30	35	35	41	53	43	39	29	31	30	25	32	27	29	32	36	50	44	34	26	27	25	25	28	28	34	35	36	58	45	35	28	27	26	28	30	31	31	36	33	51	44
2.25	42	37	32	34	28	23	33	30	34	35	42	53	42	36	29	29	29	26	32	25	31	34	36	47	42	34	27	29	26	23	28	28	32	35	35	58	45	36	28	27	24	27	31	31	31	40	32	50	42
2.5	45	37	33	33	29	25	37	31	34	31	41	56	44	39	33	32	32	28	33	26	30	35	39	52	45	33	29	30	25	23	28	29	33	35	35	61	46	34	30	29	25	29	35	33	31	39	32	50	45
2.75	44	39	33	35	27	24	35	32	33	32	41	54	42	35	32	32	29	25	33	25	31	31	38	52	42	34	28	28	27	23	26	27	32	32	37	58	45	35	30	28	25	30	32	31	32	37	32	49	46
3	47	38	35	38	32	29	36	33	39	38	43	56	45	42	33	33	35	29	35	31	33	36	39	54	47	37	32	32	30	26	32	30	35	39	38	59	48	39	33	33	29	31	35	35	34	39	34	55	48
3.25	43	36	31	35	28	25	35	31	32	33	42	54	42	35	28	28	27	25	31	25	32	32	38	51	42	31	27	27	24	20	25	27	31	34	36	55	44	33	29	29	23	28	31	31	29	37	30	51	48
3.5	49	39	36	38	33	28	39	36	39	37	47	60	46	42	32	31	34	29	36	28	34	35	41	56	45	35	34	31	29	25	29	31	36	35	39	59	48	40	32	34	27	32	35	35	36	39	33	56	50
3.75	46	40	36	40	33	26	38	35	36	37	46	60	46	39	33	33	31	29	34	28	36	35	42	57	46	34	33	30	30	22	29	32	35	38	39	60	48	39	31	33	28	32	34	35	34	39	33	53	50
4	44	38	32	35	32	23	35	34	37	36	42	57	43	38	32	28	30	27	33	26	34	34	38	54	44	33	29	28	27	24	30	28	34	38	37	56	46	36	29	31	27	30	33	33	33	41	32	56	49
4.25	46	41	38	39	33	26	35	36	39	38	47	58	45	41	34	34	34	27	36	27	36	36	42	55	47	37	32	31	31	24	32	32	37	38	41	56	50	40	33	33	30	34	38	35	36	39	32	55	50
4.5	47	42	36	38	34	25	36	35	39	39	46	58	46	39	34	32	32	29	35	28	36	37	41	58	47	36	31	31	29	22	30	33	37	39	41	58	48	38	33	34	27	34	35	35	35	38	32	56	51
4.75	50	44	38	41	37	25	37	37	42	39	46	60	47	43	36	32	33	29	38	29	37	37	41	57	47	39	32	31	29	26	31	32	38	39	40	57	51	42	32	37	29	34	37	35	37	43	34	59	52
5	49	45	40	42	35	27	38	38	42	42	49	63	48	42	37	35	35	31	38	30	40	39	45	60	45	37	34	33	33	26	33	33	38	40	44	60	51	42	34	38	30	36	39	37	38	45	33	59	54
5.25	46	43	37	38	34	24	36	37	39	39	46	58	43	40	34	31	32	29	36	28	36	37	42	59	45	35	30	31	27	21	31	32	37	37	41	56	50	38	31	36	27	35	39	32	37	40	31	56	54
5.5	47	46	39	42	33	24	38	40	43	42	48	61	46	43	37	33	34	29	40	29	41	37	42	60	48	38	32	31	31	24	31	31	40	41	43	59	51	42	31	38	30	35	39	34	39	43	31	58	57
5.75	50	47	42	43	38	26	39	41	43	42	49	62	48	44	37	35	37	32	40	29	43	40	43	60	49	39	33	35	31	24	33	34	43	43	43	60	52	44	34	42	31	38	40	35	39	46	31	59	61
6	47	49	43	44	36	27	39	40	42	46	49	64	46	45	38	36	35	31	43	32	43	41	43	64	48	37	35	32	32	25	34	32	43	42	45	62	53	44	35	40	30	39	43	36	41	45	31	62	62
6.25	51	51	45	46	40	28	44	43	45	45	53	66	49	47	40	36	37	36	44	35	46	41	47	67	51	40	36	35	34	25	34	34	45	44	46	62	54	45	36	45	34	41	45	37	41	48	33	60	64
6.5	49	50	46	44	39	26	41	42	44	45	51	65	48	47	41	37	37	33	44	31	46	41	44	67	48	41	35	33	33	24	35	33	44	45	44	60	52	44	36	44	31	41	43	37	42	48	28	63	65
6.75	49	53	45	46	39	27	42	41	47	47	53	65	47	47	40	35	35	34	44	33	46	41	46	67	48	40	36	34	32	24	36	34	43	44	45	61	54	46	35	44	33	40	44	37	42	47	31	60	66
7	49	54	49	47	40	28	43	44	45	48	53	64	50	48	40	37	36	36	45	36	46	43	47	68	51	41	37	34	35	23	35	34	44	44	44	62	54	46	38	47	35	43	45	39	44	49	31	63	66
7.25	51	58	53	47	42	27	47	45	48	49	53	69	49	50	43	38	40	38	47	37	51	47	50	72	52	43	38	34	35	26	38	37	47	47	48	64	56	46	38	48	34	45	47	39	44	53	31	63	68
7.5	50	60	51	48	40	29	46	47	49	49	55	68	49	52	42	38	40	38	46	36	50	44	50	72	50	41	40	35	36	26	36	37	48	48	49	63	55	46	38	48	33	46	47	38	43	52	29	63	69
7.75	52	61	51	48	40	27	46	46	49	51	54	67	49	53	42	38	39	36	46	35	50	42	50	73	50	41	38	33	34	26	36	36	48	48	48	64	56	47	38	46	36	46	46	38	44	53	29	64	70
8	50	62	51	49	41	28	47	46	50	50	54	66	48	53	43	38	39	38	45	35	52	42	49	74	48	41	38	33	34	24	37	35	49	47	48	61	54	46	38	48	35	45	45	38	44	54	28	63	70
8.25	53	66	52	48	40	29	50	47	52	51	55	70	48	54	47	37	39	39	50	34	52	45	52	79	52	40	39	34	35	26	37	34	51	49	49	64	58	46	39	49	36	50	47	41	46	54	31	63	74
8.5	49	68	55	51	43	26	51	48	52	53	55	67	51	55	45	39	41	39	49	37	54	45	50	77	52	42	39	37	34	25	38	38	51	49	48	63	56	47	39	49	38	49	48	38	45	60	29	63	73
8.75	52	72	56	50	43	28	53	50	55	54	56	71	51	56	48	40	40	41	52	37	55	46	53	82	51	40	42	35	36	27	38	36	55	51	52	66	59	49	41	51	37	51	49	40	48	60	32	67	75
9	54	74	59	54	45	29	54	54	56	57	60	70	50	58	48	42	42	42	52	39	55	48	52	84	50	42	42	36	38	27	39	38	55	51	49	65	55	50	41	52	39	52	50	39	46	62	29	66	75
9.25	52	74	58	52	44	29	54	54	54	56	56	75	50	60	47	41	42	40	55	38	57	48	52	82	52	44	42	36	39	28	41	38	55	53	49	64	58	51	41	55	38	52	53	41	46	64	32	67	78
9.5	54	74	59	53	45	29	58	54	59	59	60	73	54	60	51	42	41	45	57	40	59	51	55	87	55	43	42	34	37	28	40	38	58	54	54	67	60	52	44	53	39	55	55	41	49	67	34	67	79
9.75	50	71	58	52	41	26	55	52	55	52	56	69	48	58	49	40	42	41	52	38	54	46	51	83	50	42	42	35	35	27	39	36	53	51	50	62	57	49	40	53	35	53	49	38	46	63	27	63	75
10	54	74	62	56	46	29	59	56	58	58	60	74	52	64	51	44	43	43	57	38	60	49	55	86	52	43	46	37	40	28	44	39	59	54	51	67	60	55	45	58	41	57	53	41	48	66	31	69	80
10.25	48	69	58	54	43	24	57	52	57	55	57	73	47	59	48	38	41	39	55	38	55	45	50	83	50	41	42	33	34	25	40	37	57	51	52	65	57	51	40	54	38	56	52	38	46	61	26	66	78
10.5	55	77	65	59	46	30	64	60	60	58	62	75	51	63	51	46	43	47	58	43	60	51	54	90	54	44	44	37	39	29	41	41	64	54	53	67	60	58	47	58	41	62	55	43	50	64	31	70	81
10.75	54	76	64	57	46	31	63	58	60	59	60	73	50	63	51	44	45	45	61	42	60	50	55	88	53	45	46	37	38	27	45	39	60	57	52	66	58	60	46	56	41	61	53	42	48	63	30	69	80
11	55	78	66	60	49	30	67	62	64	62	64	76	55	67	57	47	48	47	62	46	65	52	58	90	55	47	48	38	42	30	47	43	67	57	56	69	62	63	49	61	45	66	57	45	52	68	34	72	82
11.25	54	75	66	58	46	27	66	62	64	60	61	77	50	64	55	42	46	47	61	43	64	50	55	89	53	45	45	38	40	27	46	40	64	56	54	69	60	61	47	58	41	67	54	43	49	65	30	71	82
11.5	53	78	66	60	49	31	74	63	64	62	64	80	54	67	57	47	48	51	64	44	66	52	58	95	54	45	47	38	39	31	48	42	66	59	58	71	62	62	50	61	43	70	57	46	51	65	32	74	85
11.75	52	75	64	59	46	31	72	63	65	61	64	78	52	67	57	45	44	50	64	43	65	51	56	93	52	44	47	36	41	29	46	39	65	58	56	68	62	63	50	59	42	69	55	43	50	64	30	70	83
12	53	77	63	60	46	29	73	63	63	60	64	78	50	67	55	44	49	50	63	42	64	51	55	94	52	44	48	36	40	28	44	40	63	56	54	69	60	58	50	60	44	67	54	45	48	61	30	71	82
12.25	48	75	63	61	45	27	70	63	60	61	61	77	49	68	55	46	47	46	62	41	63	50	53	93	50	45	46	35	41	25	45	39	61	57	56	64	59	59	48	57	42	67	53	43	48	60	29	70	84
12.5	54	74	65	62	47	29	74	66	66	62	67	77	52	68	57	46	49	52	65	44	67	52	54	93	53	46	46	37	41	29	50	40	64	59	56	70	60	63	50	59	46	69	58	44	50	64	31	74	85
12.75	51	73	64	62	45	28	78	63	66	60	65	79	50	68	56	42	46	49	64	42	67	50	57	94	50	41	47	34	40	26	47	38	62	58	56	67	59	60	49	60	44	69	55	44	48	62	29	73	85
13	55	79	69	68	50	32	80	69	69	66	69	81	52	74	62	49	53	53	68	48	69	55	57	94	54	49	49	41	45	30	51	43	65	62	57	71	63	64	54	64	48	69	58	48	54	67	33	76	88
13.25	50	73	64	64	45	27	81	64	67	61	67	79	49	69	59	45	46	50	65	41	69	49	56	97	50	43	45	33	41	25	47	38	63	59	56	65	60	59	53	59	44	68	55	44	48	60	29	72	85
13.5	51	76	66	64	48	29	83	69	68	63	67	82	51	70	60	46	50	55	67	43	68	53	59	97	53	46	50	36	45	28	49	41	64	61	56	69	61	61	54	62	47	70	58	47	53	63	31	74	88
13.75	51	73	65	64	45	29	84	67	67	65	69	81	50	71	59	44	48	53	68	44	71	50	56	98	51	46	47	35	41	29	51	41	63	62	57	71	60	61	55	61	47	69	57	46	50	63	29	75	85
14	52	76	68	66	51	32	86	69	69	66	70	85	53	73	62	49	52	53	69	47	70	53	59	99	53	45	51	38	44	27	53	43	63	66	58	72	61	62	56	62	50	71	59	47	53	66	32	78	88
14.25	53	76	66	66	51	30	87	68	69	66	68	84	53	74	63	48	51	54	68	45	68	53	58	100	51	47	49	35	45	27	53	42	64	63	58	70	63	61	57	64	48	71	58	47	55	65	31	74	88
14.5	54	78	72	68	53	33	88	74	71	69	75	86	54	76	65	51	55	55	72	48	73	56	61	102	56	48	53	39	49	31	57	46	66	67	60	71	66	63	60	64	50	72	59	50	59	67	33	78	90
14.75	52	74	67	64	46	29	89	70	70	65	70	81	52	74	64	45	51	54	68	43	70	53	59	100	51	47	48	35	46	27	53	43	62	63	58	68	61	59	56	62	48	70	57	47	55	64	30	73	88
15	50	78	69	65	49	32	93	71	72	68	73	87	54	76	68	50	54	57	71	47	72	55	60	104	53	47	51	39	49	29	56	44	66	65	60	72	63	61	59	63	51	72	60	50	58	65	32	79	91
15.25	52	78	71	69	51	33	95	73	73	70	74	87	57	77	69	51	58	60	72	51	73	55	62	106	56	49	55	40	50	30	60	46	65	67	61	74	67	62	61	66	52	73	61	51	59	69	34	81	92
15.5	49	74	66	65	46	29	91	68	70	65	71	81	50	73	63	47	53	56	69	43	71	52	58	102	49	43	49	33	46	24	56	40	60	63	58	68	62	58	56	61	48	70	57	48	55	63	31	75	88
15.75	52	80	69	69	51	33	96	74	75	71	77	89	54	76	68	53	59	60	72	50	75	56	61	106	55	49	53	39	50	28	62	47	66	66	60	71	66	61	63	66	51	77	60	50	58	66	35	79	93
16	52	81	68	69	51	32	96	74	73	68	78	88	53	78	68	51	58	59	73	51	77	57	62	108	54	50	53	39	52	29	61	46	64	67	60	74	65	60	63	65	53	73	60	53	59	67	35	80	93
16.25	51	78	66	65	49	31	96	72	72	69	76	85	54	75	65	50	56	58	70	44	73	54	60	107	51	45	50	37	51	25	60	45	65	64	60	69	66	57	60	64	51	75	55	50	58	61	32	78	90
16.5	51	79	68	69	51	32	97	74	73	69	77	87	54	75	69	50	58	60	73	46	76	55	61	109	53	47	52	38	51	26	62	46	64	67	60	75	67	60	62	64	51	79	56	51	60	65	35	80	91
16.75	53	81	69	68	54	34	98	77	78	73	80	90	54	79	71	54	60	62	74	49	79	57	62	110	56	49	54	40	53	31	64	48	66	68	63	75	69	59	65	66	54	80	61	55	63	67	35	84	94
17	50	78	67	67	48	31	97	74	73	69	76	88	54	75	68	50	60	59	72	45	76	53	61	107	52	45	54	37	52	27	63	45	65	64	61	69	65	61	61	63	51	78	57	53	63	63	33	78	91
17.25	52	81	68	70	54	33	103	77	78	73	80	92	55	77	73	54	62	64	75	50	79	57	62	110	56	51	53	41	54	29	67	49	67	65	63	77	66	62	65	68	57	80	59	54	67	66	36	84	93
17.5	55	81	67	70	53	33	101	77	76	73	79	91	53	76	72	53	60	64	74	50	78	57	61	109	55	48	53	39	54	29	67	47	67	67	62	75	68	62	64	67	54	78	57	55	64	64	35	83	93
17.75	50	77	64	68	53	31	103	76	77	70	75	90	57	77	73	51	61	63	76	46	81	57	62	112	54	47	53	39	54	27	66	50	64	66	60	73	69	62	62	66	55	82	58	54	67	65	34	82	91
18	51	78	67	68	51	32	101	76	76	74	78	89	53	76	73	54	62	63	76	49	79	58	61	110	55	49	53	40	54	29	68	50	65	66	60	75	69	62	62	65	55	80	60	55	69	64	33	86	91
18.25	54	80	68	69	53	34	100	78	79	76	81	92	55	78	75	55	63	64	75	51	79	57	63	112	55	52	55	41	55	31	69	55	66	68	62	77	70	62	64	66	58	82	61	57	70	66	37	86	92
18.5	51	76	64	71	56	33	102	79	78	73	80	91	54	75	75	53	64	66	76	49	81	57	63	109	54	51	54	40	56	30	69	56	67	66	62	74	70	63	62	65	56	81	59	55	67	64	34	86	91
18.75	55	76	67	71	57	34	102	77	78	76	76	92	56	77	76	54	63	67	77	52	82	59	65	110	55	53	57	42	58	31	69	56	67	66	61	77	71	64	63	66	58	81	59	57	68	66	37	86	91
19	52	73	64	68	53	29	103	75	76	72	74	90	54	75	72	52	61	65	76	48	80	56	62	111	53	49	54	38	53	25	66	53	63	63	59	72	69	61	58	64	54	79	57	54	65	62	32	82	89
19.25	51	75	65	68	53	32	102	74	77	70	76	92	53	74	74	51	64	65	76	50	80	56	63	109	55	50	54	41	56	30	68	55	64	66	58	72	69	62	61	64	56	77	59	55	66	65	35	83	91
19.5	53	77	66	71	56	31	105	75	80	76	78	95	55	77	74	55	64	66	76	50	82	59	64	113	55	51	54	42	56	31	72	57	64	67	62	77	70	62	60	65	57	82	59	56	68	68	37	85	92
19.75	50	77	66	70	56	33	104	75	79	75	76	95	55	78	74	55	62	67	79	51	82	56	65	111	55	52	55	42	56	31	69	58	66	67	62	78	71	64	61	65	58	80	60	56	68	64	35	85	92
20	54	79	67	74	58	35	103	79	82	79	80	95	57	79	75	59	67	68	79	56	84	61	65	111	57	55	59	47	60	32	75	62	67	70	62	81	72	67	62	68	61	85	62	60	72	68	38	92	93
20.25	49	72	62	69	53	28	99	73	76	71	71	91	51	74	72	54	61	61	77	49	80	54	62	107	52	51	52	37	56	28	69	53	61	63	57	72	69	62	56	62	56	80	58	56	66	63	32	85	89
20.5	54	75	66	73	57	35	105	77	80	76	76	94	56	77	75	56	65	66	77	53	82	59	64	113	56	53	60	43	57	30	71	59	65	67	65	79	72	64	61	67	59	84	60	57	70	65	36	88	92
20.75	49	74	66	71	55	31	102	75	78	72	74	93	53	75	73	55	65	65	78	50	81	59	63	109	56	53	55	44	57	30	73	58	65	66	61	78	73	65	61	67	59	85	60	57	69	64	37	88	90
21	50	76	64	70	56	32	101	75	77	75	73	95	51	73	72	56	65	64	78	51	78	57	62	109	54	52	53	42	56	28	73	58	63	65	60	75	72	64	60	64	58	84	61	56	70	64	36	88	91
21.25	45	75	62	72	55	29	101	74	77	74	74	94	52	76	74	55	64	65	77	51	80	55	61	107	52	50	55	40	54	26	70	57	63	66	60	75	71	63	57	62	56	86	61	56	67	63	34	87	89
21.5	51	75	64	69	56	31	102	76	75	73	73	95	51	77	72	56	62	65	78	50	80	58	63	107	54	50	53	41	56	26	70	58	63	66	62	78	72	66	55	61	58	86	60	56	67	62	36	89	89
21.75	50	76	64	73	59	32	103	76	80	75	75	94	51	75	73	56	64	66	76	54	80	60	63	108	54	55	55	43	60	31	73	58	65	67	63	78	72	66	59	63	59	85	60	58	69	66	34	89	90
22	49	75	65	72	58	32	103	74	77	74	73	95	54	75	72	55	64	66	77	51	79	56	64	112	54	51	55	41	58	29	69	59	65	67	62	79	73	64	58	62	59	85	61	57	67	64	38	89	88
22.25	51	79	67	74	60	34	106	76	80	75	75	98	55	79	76	59	67	69	81	53	84	59	67	112	56	54	60	43	58	31	73	59	68	68	64	76	75	66	60	63	60	89	63	58	70	66	38	89	92
22.5	52	76	68	72	60	33	105	78	80	76	75	98	56	78	75	59	66	68	79	54	84	60	67	113	57	55	57	45	59	32	74	61	68	70	64	80	77	66	61	65	61	87	65	59	71	67	37	90	91
22.75	53	76	69	75	61	33	106	77	81	77	74	99	55	79	75	62	69	69	80	55	86	63	68	113	59	55	59	46	63	32	75	62	69	70	64	82	79	67	61	65	61	89	64	58	71	68	40	91	93
23	51	74	64	72	59	32	105	73	79	73	71	97	53	77	75	56	64	69	76	51	83	59	64	109	54	52	55	43	58	29	73	60	67	69	62	80	74	65	57	63	59	85	61	57	67	64	38	88	87
23.25	53	76	66	74	60	35	106	78	81	77	76	101	56	78	76	60	64	70	79	53	84	61	65	113	57	56	58	45	59	32	74	63	67	70	63	81	77	66	59	64	61	90	62	59	73	67	38	93	91
23.5	51	75	64	73	59	31	103	76	78	74	72	98	54	79	74	61	64	67	80	53	82	60	64	110	57	54	57	43	58	31	73	61	66	69	61	80	76	64	58	65	61	85	63	58	68	67	38	90	91
23.75	52	76	65	76	59	33	103	76	80	75	75	101	54	78	73	61	65	67	78	51	85	61	68	112	57	54	57	44	59	32	73	62	67	69	64	79	76	64	58	64	60	89	63	59	68	68	38	92	91
24	55	78	68	77	65	36	106	78	81	74	76	101	57	79	76	61	68	69	82	53	86	62	68	114	60	58	61	46	63	35	73	63	68	70	66	83	77	67	61	70	63	88	65	61	73	67	38	92	92
24.25	52	75	65	74	61	31	103	75	80	74	73	100	55	78	72	60	67	68	78	52	83	60	67	111	58	56	59	45	62	32	72	62	68	68	61	81	77	66	59	66	61	89	63	59	71	64	40	93	91
24.5	49	74	62	73	58	30	101	74	77	73	71	96	53	77	69	58	65	65	75	51	82	55	62	108	54	53	55	42	55	28	68	60	65	65	61	79	75	62	55	63	58	84	61	56	68	63	36	90	88
24.75	52	76	65	74	61	33	102	75	78	73	73	99	55	78	74	59	65	67	76	52	82	60	67	109	55	57	59	46	59	32	70	62	68	67	64	80	76	61	59	63	59	87	62	56	67	65	38	91	89
25	51	76	66	75	63	32	102	74	78	75	73	100	55	79	72	61	67	67	76	52	84	58	65	109	55	56	58	46	61	30	71	62	65	68	62	82	77	65	61	67	61	89	63	58	70	66	39	92	90
25.25	50	75	65	73	62	34	100	75	79	75	71	100	53	80	71	61	66	68	78	53	82	59	65	109	56	55	56	44	59	31	70	62	66	65	62	80	78	61	58	66	58	88	63	58	69	67	38	93	88
25.5	50	76	66	75	61	32	101	75	80	74	75	101	54	78	73	61	67	68	76	56	83	61	66	109	57	55	59	45	60	31	71	63	65	66	64	84	80	63	59	66	59	89	62	61	70	66	40	93	90
25.75	51	74	64	74	60	35	104	75	80	74	72	101	54	79	73	62	65	68	78	52	86	59	67	111	57	57	58	45	59	31	71	62	67	67	63	85	79	63	60	65	60	88	64	58	69	67	37	90	91
26	53	78	69	78	64	36	105	78	81	77	76	103	57	82	75	64	69	70	80	57	86	63	69	114	58	60	62	47	64	35	74	65	68	70	66	85	83	67	61	68	62	90	66	62	73	70	41	96	94
26.25	50	72	64	75	59	33	102	73	77	74	71	99	53	75	69	61	65	66	76	51	82	56	64	112	55	54	58	44	57	30	69	62	64	65	62	81	78	62	57	64	56	86	62	58	67	65	39	91	88
26.5	56	78	71	80	66	41	104	79	82	77	74	104	60	81	77	67	70	72	82	56	87	64	70	114	61	60	64	50	64	34	73	67	71	70	67	87	84	65	64	69	64	91	69	62	74	71	42	96	94
26.75	51	75	67	76	63	36	107	77	80	76	77	102	59	80	74	64	69	69	79	53	85	61	70	113	58	57	61	47	63	31	72	65	69	70	65	84	82	65	61	67	61	89	66	61	70	68	43	94	92
27	50	76	65	78	62	34	102	75	79	75	73	101	56	79	73	65	68	68	79	56	85	62	68	110	59	57	60	48	60	32	71	65	67	68	63	84	81	64	62	66	60	91	66	60	70	68	40	95	91
27.25	52	75	65	75	60	35	104	76	81	74	73	100	56	77	72	64	68	68	79	56	84	60	68	113	57	55	58	47	58	32	70	64	66	67	65	84	79	63	60	64	59	89	65	58	69	66	42	92	89
27.5	47	72	64	73	58	32	100	72	76	74	69	97	53	76	70	62	65	64	77	53	82	59	64	108	57	55	57	44	58	30	69	64	64	64	62	82	79	61	59	63	57	87	62	55	69	63	39	93	87
27.75	48	75	65	77	62	32	100	74	77	75	72	98	54	78	71	65	66	68	79	54	84	59	67	109	57	57	59	46	62	31	71	63	65	66	62	85	80	63	60	64	59	87	64	58	69	69	41	94	90
28	52	75	66	79	63	37	105	75	80	77	75	100	58	79	74	66	69	68	79	56	86	62	70	112	59	60	61	48	63	34	72	67	67	69	67	89	82	66	63	69	62	90	64	62	73	71	42	94	91
28.25	48	75	63	75	60	32	100	74	78	74	73	99	53	78	72	61	65	67	79	53	82	60	65	108	56	59	59	44	60	31	69	64	64	65	61	83	80	62	61	65	58	88	63	57	70	66	39	93	87
28.5	51	76	64	77	61	33	98	74	80	76	71	100	55	79	72	66	67	67	78	54	86	63	69	109	57	59	61	45	62	30	70	66	65	68	64	87	81	63	61	66	60	87	65	60	71	68	42	96	89
28.75	49	75	66	76	61	33	99	75	78	75	73	99	54	76	71	65	66	68	79	53	82	61	67	110	57	57	60	47	61	34	70	65	63	65	62	87	81	63	62	67	59	89	64	60	69	68	41	94	88
29	52	76	68	80	62	36	102	76	80	75	73	98	55	79	73	65	67	69	78	55	86	61	67	110	58	58	59	47	62	32	70	67	65	68	64	88	82	63	61	67	59	91	67	61	71	70	41	94	89
29.25	51	73	65	76	61	34	99	74	79	73	71	97	56	77	73	64	64	67	78	51	84	59	67	110	55	59	60	47	59	31	69	64	63	66	62	86	81	62	59	64	58	88	66	59	68	67	39	95	88
29.5	51	73	63	75	62	34	98	73	77	74	70	100	55	76	71	64	65	66	81	53	82	63	67	109	56	57	60	45	61	30	69	64	65	67	62	86	81	63	60	64	58	88	65	59	71	69	40	95	89
29.75	50	73	63	77	61	35	100	73	79	73	70	98	53	78	70	66	66	67	77	53	82	61	67	108	57	57	60	47	60	32	69	64	65	65	64	85	81	63	61	65	57	89	66	59	69	67	39	94	87
30	52	76	66	78	62	35	99	74	78	76	73	97	56	76	72	66	67	67	78	55	84	62	67	110	57	59	59	48	63	32	72	67	65	68	66	85	82	64	64	67	58	90	67	60	71	70	43	97	89
30.25	51	73	64	76	61	36	99	75	78	73	72	98	55	77	73	66	66	68	78	54	82	60	68	108	57	58	57	46	61	32	70	65	64	67	64	85	80	62	60	67	57	88	65	58	70	68	41	95	87
30.5	51	73	65	78	63	36	100	77	79	74	73	99	55	75	74	67	66	68	77	56	85	62	70	112	57	55	60	47	62	31	71	67	65	66	65	90	80	62	62	67	58	90	67	60	73	70	40	95	89
30.75	53	74	66	79	61	39	103	76	81	73	73	99	56	76	72	66	67	68	78	54	85	63	71	112	59	59	61	48	62	35	72	67	66	67	64	88	82	65	66	68	60	90	67	61	72	70	44	96	88
31	49	73	64	78	62	35	98	73	78	72	71	97	53	75	72	65	65	65	77	53	82	62	66	107	56	57	59	46	62	30	71	67	63	67	63	85	81	62	62	65	58	88	67	59	70	68	41	95	88
31.25	48	73	63	76	63	36	94	73	76	72	71	96	56	76	67	65	63	62	77	54	81	59	68	108	56	56	56	47	60	29	69	66	62	65	61	86	80	64	62	65	57	88	66	59	70	67	39	96	85
31.5	49	73	65	78	62	36	97	74	78	74	72	96	56	76	70	67	65	66	78	57	83	61	67	109	57	58	60	48	63	32	71	68	63	67	64	88	81	65	63	64	59	89	67	60	70	70	41	97	86
31.75	52	73	64	78	62	34	97	75	78	72	71	98	56	75	71	64	66	67	76	54	79	58	68	110	57	54	60	47	61	32	70	63	64	66	65	88	81	62	63	66	60	91	67	59	70	68	41	97	87
32	52	73	66	79	63	40	98	73	79	73	72	98	56	75	75	69	66	67	79	56	84	62	68	113	59	59	60	49	63	34	71	65	65	69	66	90	81	64	66	66	59	93	68	61	72	71	43	97	88
32.25	51	74	65	77	62	37	99	76	78	74	70	97	56	77	72	68	67	68	79	53	83	62	68	111	60	57	62	47	61	32	73	68	66	66	65	89	82	65	62	66	59	92	68	59	71	71	43	97	87
32.5	53	75	66	79	63	37	97	74	80	73	73	96	56	77	72	69	64	66	79	55	84	61	70	111	57	60	60	48	64	34	71	68	64	69	64	89	82	64	63	68	61	90	66	59	72	70	42	97	88
32.75	48	71	63	76	62	34	95	71	77	73	71	94	53	74	70	67	63	64	77	52	80	60	67	108	57	58	57	47	62	31	68	66	63	67	62	86	81	62	63	65	57	89	65	60	70	69	40	95	83
33	50	74	66	80	63	35	100	74	78	74	73	97	58	76	73	67	66	66	79	55	84	62	68	111	60	60	60	48	63	34	72	69	67	67	62	90	82	65	67	66	59	91	69	60	71	72	45	99	87
33.25	55	78	68	82	64	41	100	75	80	76	75	100	59	79	76	71	69	68	81	58	85	65	72	112	63	61	65	54	67	36	76	71	67	71	69	92	84	66	69	68	62	92	71	63	74	73	47	100	90
33.5	48	73	64	77	63	35	98	73	76	73	71	96	54	76	71	66	65	63	77	54	80	61	68	109	57	59	60	49	61	32	70	66	63	66	63	88	79	64	64	66	59	91	68	59	71	72	41	97	84
33.75	50	76	66	80	63	38	98	74	78	73	74	96	57	75	72	70	67	66	80	56	81	62	67	111	60	60	62	47	64	35	72	69	63	67	63	88	81	63	65	66	60	90	69	60	72	72	44	98	85
34	51	72	64	78	61	34	95	73	77	74	72	94	55	74	70	69	66	63	77	54	80	59	69	108	58	57	58	48	62	31	70	66	64	65	64	89	79	64	64	65	59	89	67	56	70	68	41	97	84
34.25	52	73	65	79	61	37	97	73	77	74	73	95	56	75	71	71	65	67	79	56	80	62	70	109	59	58	59	49	64	32	72	67	65	66	65	90	81	65	66	68	59	92	69	60	72	70	43	95	87
34.5	52	75	65	81	64	38	96	76	79	75	74	97	58	78	74	72	67	67	81	57	82	64	71	109	58	61	62	50	66	34	73	71	69	67	67	91	82	67	67	71	63	92	71	60	73	74	45	97	85
34.75	49	72	61	79	60	36	96	73	74	73	70	92	55	74	72	68	63	65	76	52	77	62	68	106	58	55	58	49	62	31	71	66	63	65	62	89	78	62	65	65	60	87	68	59	71	70	41	97	82
35	52	74	69	79	64	39	99	76	79	75	75	96	57	78	75	70	67	68	80	56	80	63	71	112	62	61	64	49	65	36	73	69	68	68	67	91	82	64	67	68	62	92	71	61	75	74	47	99	86
35.25	52	72	65	80	63	38	96	75	78	74	72	92	56	72	72	71	66	66	78	55	78	62	68	108	60	58	61	48	64	36	73	68	66	68	66	88	80	64	66	67	59	91	69	59	72	72	43	99	85
35.5	52	74	67	80	64	37	96	77	77	74	73	93	58	76	73	71	68	65	83	56	81	62	69	108	59	59	61	50	65	35	73	71	64	68	64	92	82	65	66	67	61	92	71	59	74	74	46	101	83
35.75	54	76	69	82	66	43	97	77	79	76	75	97	60	79	75	74	69	69	83	58	82	67	71	112	64	62	62	53	67	37	77	72	69	70	68	94	85	67	68	72	64	94	75	64	74	77	47	101	89
36	51	75	64	80	64	41	97	75	78	72	73	95	57	76	70	72	64	67	80	57	79	65	71	108	59	60	63	52	64	35	73	71	67	68	66	92	82	65	68	68	62	92	71	61	73	74	45	99	83
36.25	50	71	65	80	63	40	96	74	74	74	72	93	55	74	71	70	66	64	79	56	78	62	67	108	60	59	62	50	64	36	71	69	66	65	66	89	80	63	68	65	59	90	70	58	71	73	43	98	83
36.5	48	71	66	79	63	38	94	74	76	74	71	93	54	73	71	70	66	63	78	53	76	61	68	108	57	59	60	51	63	33	70	69	64	66	66	91	81	62	64	66	60	91	69	59	71	74	42	98	83
36.75	50	71	64	79	61	37	94	72	77	73	70	90	57	75	69	70	63	65	77	56	77	63	68	108	59	58	59	50	63	32	69	69	64	68	64	92	80	64	67	65	60	90	70	59	72	73	43	99	82
37	51	73	64	80	62	39	95	73	77	74	72	90	57	74	71	71	67	64	78	54	77	62	69	109	58	59	60	50	66	34	74	71	67	68	64	91	81	66	68	66	63	89	70	60	74	73	44	99	82
37.25	50	73	67	79	66	41	94	74	77	76	72	93	57	76	72	74	67	67	81	56	79	65	70	109	63	59	64	52	68	37	73	72	66	69	66	94	81	65	69	68	63	91	72	61	73	74	46	100	85
37.5	49	73	66	80	63	42	97	72	77	76	73	92	59	76	72	74	70	67	80	58	79	65	72	108	61	60	63	50	65	36	73	71	65	70	66	93	83	68	68	68	61	91	72	62	72	76	47	100	84
37.75	51	71	66	79	65	39	94	72	77	77	71	93	59	74	72	72	67	66	80	55	76	65	71	110	59	58	61	53	66	34	73	70	65	69	66	93	80	64	67	64	62	91	71	59	75	74	45	98	83
38	56	75	68	81	67	43	96	77	79	76	74	94	60	76	76	75	69	71	82	60	81	68	72	110	65	62	65	54	68	38	75	74	70	71	69	98	83	68	71	68	63	93	76	64	77	79	49	102	86
38.25	50	71	65	78	63	42	95	73	77	76	71	91	57	74	71	72	66	64	77	54	76	65	68	107	61	60	62	51	64	34	72	71	66	68	66	92	80	65	68	65	63	89	71	59	71	75	46	97	81
38.5	52	73	66	79	64	40	94	73	76	73	73	89	57	75	73	71	66	63	78	55	78	65	69	108	61	59	63	51	65	36	72	71	67	69	66	92	82	65	69	66	62	90	70	59	73	76	44	99	83
38.75	53	73	67	78	63	40	95	71	75	75	73	90	57	72	73	72	67	66	76	56	75	63	69	109	60	60	62	51	66	36	73	72	65	70	66	93	82	66	71	66	62	91	72	61	72	75	46	100	82
39	53	75	68	81	65	42	98	75	79	75	76	94	59	75	74	74	69	68	81	60	77	67	71	109	65	61	64	52	70	37	74	73	69	71	67	95	84	65	73	67	63	92	74	63	75	77	47	102	84
39.25	48	68	62	75	60	40	93	70	73	74	70	87	55	69	70	71	65	61	76	52	73	61	68	107	59	57	58	48	63	33	71	68	63	65	63	89	79	63	66	63	59	87	69	59	70	72	44	97	80
39.5	54	72	65	81	64	40	93	75	77	75	74	89	56	74	74	74	66	67	79	56	76	67	70	109	62	62	62	52	67	37	73	73	67	70	68	92	83	64	70	67	64	91	72	61	73	76	47	101	81
39.75	53	70	65	81	64	43	98	75	80	75	75	91	61	75	73	72	67	66	79	57	77	65	71	111	62	60	64	50	67	36	72	74	67	68	68	95	82	66	70	68	63	93	72	61	73	77	45	103	81
40	50	73	66	80	65	42	95	75	77	76	74	92	59	74	73	73	68	65	79	60	77	65	72	109	62	60	63	52	67	36	73	72	67	70	66	95	81	68	70	65	63	92	74	60	76	78	47	101	84
40.25	49	71	63	79	63	41	92	74	75	74	72	90	57	73	70	70	64	63	76	54	75	62	69	106	60	59	61	49	65	35	73	71	66	69	67	91	80	64	69	65	61	89	70	59	73	74	46	99	80
40.5	53	73	68	81	66	42	96	76	78	77	73	92	58	74	76	73	68	66	80	58	75	65	73	109	62	63	62	52	68	37	74	74	67	70	68	94	81	68	72	66	64	92	73	63	75	78	47	102	82
40.75	47	69	61	76	61	39	92	69	73	72	73	86	55	69	71	69	65	61	75	53	74	62	68	107	57	57	58	48	62	34	71	69	62	66	63	89	80	63	66	62	59	86	69	58	69	75	43	95	79
41	52	70	66	78	65	43	97	73	77	74	75	91	58	75	71	72	67	68	78	57	75	65	72	108	61	60	63	52	65	38	72	71	70	69	64	95	82	66	71	65	61	89	74	61	73	78	47	100	81
41.25	51	72	64	79	63	40	96	73	76	77	74	90	57	75	72	71	67	65	78	57	74	65	69	108	61	59	61	52	67	38	73	71	69	70	65	94	81	66	72	66	63	91	73	58	74	73	48	101	81
41.5	52	70	64	80	63	41	95	72	75	75	73	88	56	73	72	72	67	66	77	55	76	64	71	108	61	59	61	50	65	36	72	72	65	69	66	94	80	66	71	62	62	90	72	61	74	76	46	101	80
41.75	53	72	65	81	66	44	97	74	77	76	74	91	56	75	73	72	66	66	78	58	76	65	73	111	61	61	62	51	67	37	72	72	67	68	67	96	82	65	70	65	63	89	73	61	73	78	48	100	83
42	54	73	67	80	65	44	99	75	78	76	74	92	61	76	75	72	67	67	80	59	77	67	73	110	64	62	65	52	66	38	73	75	69	71	69	96	82	67	73	66	66	91	74	62	75	76	49	99	81
42.25	51	69	64	76	61	42	96	73	72	74	72	93	55	72	71	69	65	62	74	57	75	64	71	111	61	57	62	49	65	35	71	70	67	69	67	95	79	64	71	65	62	86	75	59	74	75	48	101	79
42.5	48	66	63	77	62	41	93	71	74	73	70	88	55	72	70	69	65	63	74	54	71	62	68	106	61	58	60	49	63	35	73	70	64	65	64	91	79	64	69	61	59	87	70	58	72	75	45	99	79
42.75	49	69	63	78	62	40	95	70	72	73	72	89	55	71	73	71	65	64	75	55	73	64	68	106	58	58	60	50	64	36	72	73	65	69	65	93	79	65	70	62	62	88	72	57	74	74	46	99	80
43	50	70	65	79	65	44	95	73	76	73	74	89	58	73	72	71	67	64	78	57	75	67	70	108	63	61	62	54	66	39	74	72	67	68	69	94	82	66	73	65	62	87	74	61	73	77	48	100	80
43.25	52	69	65	80	64	42	93	72	71	72	71	88	58	72	74	71	66	64	76	55	74	66	71	108	62	59	61	51	65	37	71	72	65	69	65	92	79	66	71	63	61	88	72	59	73	76	46	99	78
43.5	51	70	63	80	62	44	96	74	74	72	73	90	59	72	74	71	67	65	77	55	73	64	70	109	61	59	63	52	64	36	71	69	67	69	65	94	82	67	74	64	63	88	72	60	73	74	47	100	80
43.75	50	67	63	79	63	43	93	71	74	72	71	88	58	72	71	69	66	63	76	55	72	62	70	109	62	58	62	50	62	35	71	71	67	69	65	94	80	65	73	62	60	86	71	59	70	75	45	99	81
44	50	69	64	78	65	39	94	69	72	72	70	85	56	71	71	68	64	61	75	53	73	64	68	107	60	57	61	51	63	35	72	70	63	68	65	92	81	64	71	62	60	86	71	57	72	74	44	97	80
44.25	55	72	65	81	66	45	96	73	77	76	76	90	60	75	71	74	68	66	79	58	75	67	72	108	64	62	65	55	67	40	75	75	69	71	66	95	83	69	73	64	66	89	75	60	76	77	52	102	80
44.5	51	68	63	79	64	43	98	72	73	74	72	89	57	73	72	69	64	65	77	56	75	62	72	110	62	58	61	49	64	35	70	70	67	67	66	94	81	64	73	63	61	88	71	60	74	74	46	101	78
44.75	48	68	63	80	65	41	93	70	73	73	71	87	55	71	73	71	66	62	77	57	72	64	69	106	62	59	60	51	64	36	72	71	65	70	65	92	81	65	72	64	62	88	71	59	73	73	47	100	79
45	52	70	66	80	65	46	97	71	73	70	72	90	58	72	74	70	66	65	77	55	72	65	70	110	63	60	63	52	63	36	69	74	67	68	67	93	80	66	76	64	60	87	72	60	73	75	47	99	79
45.25	51	71	66	83	65	45	98	74	74	73	73	89	59	72	73	74	68	65	78	56	74	65	72	114	62	61	65	51	64	38	72	75	68	68	68	97	82	66	77	65	62	90	75	60	73	76	48	100	81
Data File	E:\wang hancheng\SML\YDLXBPM\PMX_0_220110_A_38.OKA
Set up Time	一月 10 2022 5:21 PM
Position	19-B
Plate Type	PM 1-
Strain Type	---
Sample Number
Strain Name	PM8
Strain Number	YD-1
Other
Hour	A01	A02	A03	A04	A05	A06	A07	A08	A09	A10	A11	A12	B01	B02	B03	B04	B05	B06	B07	B08	B09	B10	B11	B12	C01	C02	C03	C04	C05	C06	C07	C08	C09	C10	C11	C12	D01	D02	D03	D04	D05	D06	D07	D08	D09	D10	D11	D12	E01
0	60	54	52	48	50	51	47	48	59	62	69	84	57	43	44	47	52	53	43	42	60	60	64	76	51	47	48	40	50	43	47	44	49	60	58	75	44	40	35	37	36	37	34	40	47	47	54	67	55
0.25	60	55	50	47	51	50	48	50	57	63	68	79	59	45	44	48	53	52	43	39	59	57	64	72	49	49	49	43	50	45	45	44	48	58	57	72	46	41	38	39	39	38	34	41	47	48	55	67	56
0.5	60	53	50	47	51	51	50	51	60	67	69	89	58	42	42	45	51	49	44	41	62	57	67	78	48	47	47	40	50	45	45	44	48	60	60	80	42	40	35	37	37	37	34	43	48	49	55	69	53
0.75	57	55	51	46	50	50	49	53	58	67	70	86	55	42	42	45	49	49	46	42	59	58	69	77	48	46	47	41	49	44	45	45	50	61	57	81	41	41	38	37	39	36	35	42	48	49	54	71	52
1	57	54	46	45	50	45	48	50	56	65	68	84	58	37	41	43	45	46	40	39	58	54	64	74	48	45	46	40	49	42	45	44	48	58	56	78	44	39	37	38	37	38	34	40	44	47	51	69	51
1.25	59	57	47	49	51	48	47	50	60	65	65	82	59	41	42	46	46	49	41	40	59	54	64	73	49	45	47	40	47	44	44	45	48	58	55	75	48	41	36	38	40	36	35	43	45	45	54	69	52
1.5	59	57	52	47	47	50	48	49	54	63	70	86	59	42	39	43	49	49	45	38	60	59	63	74	48	44	47	39	49	44	45	46	47	57	56	78	46	42	38	36	38	40	35	42	45	48	52	69	51
1.75	58	53	47	45	49	47	47	50	55	65	66	86	57	39	40	42	46	48	43	38	57	55	66	72	46	43	44	39	47	42	45	43	46	57	57	79	43	40	36	37	36	36	33	41	44	47	54	69	51
2	62	56	54	51	53	53	51	52	63	70	72	93	61	45	46	45	52	54	47	44	64	59	68	80	50	47	52	43	53	47	51	49	53	63	62	82	49	44	41	41	41	39	38	44	50	52	59	74	55
2.25	60	57	54	50	53	53	52	56	61	70	71	93	63	43	44	46	51	52	49	44	65	61	68	80	51	47	49	42	52	50	49	49	51	64	61	84	48	45	40	41	41	39	37	46	50	53	56	76	55
2.5	64	58	53	49	53	53	49	53	59	71	72	91	62	44	44	46	53	52	48	44	61	61	67	76	51	47	49	43	51	49	49	47	51	61	61	82	49	43	41	38	39	41	38	44	48	52	58	72	56
2.75	62	56	54	50	52	51	52	52	59	69	71	91	59	45	43	45	52	52	49	46	60	59	66	76	51	46	48	41	52	47	49	46	51	59	60	82	49	44	40	41	41	40	38	45	47	52	55	73	55
3	66	61	55	52	56	56	53	57	64	73	76	93	65	47	49	47	54	53	50	48	65	63	70	81	55	49	51	44	54	51	52	49	54	64	60	84	50	47	45	43	44	43	40	49	49	55	60	77	59
3.25	59	58	51	49	52	49	49	49	57	69	69	87	63	40	42	44	47	49	43	39	59	57	64	73	49	43	47	41	51	46	47	46	50	58	59	77	47	40	38	38	37	40	37	45	47	48	53	70	54
3.5	65	61	57	55	58	55	55	58	63	73	77	95	67	49	48	48	55	55	51	48	63	62	69	80	54	49	50	45	53	51	53	50	55	64	62	86	53	48	45	43	43	44	40	48	52	54	58	75	60
3.75	65	62	59	55	56	56	54	58	64	74	76	94	65	47	45	47	53	54	50	47	63	62	69	75	53	48	52	44	54	51	52	48	53	63	61	84	53	49	44	43	44	43	41	49	51	53	59	78	58
4	64	61	56	53	55	56	52	59	65	76	77	97	66	47	47	46	52	55	47	47	66	62	70	81	54	46	48	42	52	51	52	51	54	63	61	87	52	47	41	43	44	43	40	48	53	56	59	78	58
4.25	67	62	60	57	58	59	56	61	66	79	78	99	68	48	47	50	56	58	49	51	66	66	74	84	58	50	52	44	56	52	53	53	56	66	65	89	53	49	46	44	44	48	42	52	56	57	63	82	59
4.5	67	63	60	57	58	58	54	62	67	80	79	100	67	47	48	51	55	55	49	49	66	64	72	83	57	49	52	44	56	54	54	53	56	67	65	90	54	48	45	45	43	47	43	53	53	58	62	83	60
4.75	67	63	59	57	60	60	54	62	69	77	79	99	70	49	51	49	55	57	49	50	66	63	69	81	57	51	51	44	54	54	55	50	54	66	64	89	56	50	45	46	47	45	43	52	56	58	61	80	60
5	68	66	61	61	62	65	60	66	70	81	82	105	69	52	53	52	58	59	51	54	70	68	75	85	60	53	54	48	59	55	57	53	56	70	68	93	58	53	49	50	49	50	47	56	56	61	64	85	63
5.25	65	62	60	59	59	60	55	64	70	78	81	102	68	50	50	49	55	57	48	51	66	65	72	82	57	48	52	44	57	52	55	52	55	68	64	91	55	48	45	47	45	46	44	51	56	61	65	83	63
5.5	67	65	61	63	60	62	56	66	72	81	81	106	70	52	54	52	58	60	50	55	69	65	74	85	59	50	55	46	58	55	56	53	57	69	67	96	56	51	48	48	47	50	46	54	59	63	64	86	64
5.75	68	68	61	66	63	65	58	69	75	82	82	105	72	51	56	53	56	63	52	54	70	63	75	84	62	51	54	46	60	57	60	54	55	66	67	91	58	53	48	50	50	51	48	55	59	62	64	87	66
6	69	68	64	67	65	68	58	68	81	87	82	108	73	53	57	55	59	62	50	56	72	67	75	85	65	53	56	44	59	57	62	52	57	67	66	93	57	54	48	52	51	52	49	58	62	63	64	88	66
6.25	71	71	64	72	68	68	64	72	83	88	87	110	74	55	60	58	62	65	52	60	75	69	78	87	66	54	56	50	62	61	65	56	60	70	71	100	60	54	50	53	53	55	54	59	63	66	67	92	67
6.5	70	72	65	71	69	68	65	75	84	88	86	112	74	55	60	58	61	68	50	60	74	68	76	88	68	55	55	49	62	60	67	55	58	70	73	98	62	52	50	52	54	55	54	59	64	65	67	93	66
6.75	69	73	64	73	68	68	62	77	82	90	86	113	75	55	63	57	62	67	52	63	76	69	77	88	68	54	56	48	61	58	66	56	59	70	73	98	61	55	49	54	52	54	55	59	66	67	70	93	67
7	71	73	66	75	69	69	64	76	81	90	87	110	76	54	62	57	64	70	50	62	75	68	75	86	68	55	56	47	61	60	65	55	59	70	71	97	63	57	51	53	54	56	55	60	66	67	69	93	68
7.25	71	75	69	79	71	72	66	78	84	93	87	119	77	56	66	62	65	73	53	66	78	72	81	91	71	57	58	51	64	62	70	56	61	74	76	100	64	59	51	57	57	59	58	65	70	70	70	99	69
7.5	70	77	68	80	72	71	66	78	88	94	88	116	77	56	66	63	64	70	53	66	80	69	77	89	70	58	55	49	66	62	68	56	60	74	73	101	62	58	52	56	58	59	59	61	70	69	72	99	69
7.75	71	77	68	85	74	72	67	81	88	95	89	120	77	57	69	61	68	77	52	67	83	71	80	93	73	57	57	50	67	62	70	57	61	75	77	103	65	56	54	59	58	58	61	64	71	71	73	100	70
8	72	79	67	84	72	72	66	76	85	90	85	117	78	58	70	62	67	73	51	69	82	69	77	88	72	56	56	48	66	63	70	55	61	72	74	100	64	58	51	56	56	57	61	62	72	69	69	97	74
8.25	71	82	70	87	74	72	70	78	88	92	89	117	79	58	73	63	69	77	53	72	85	70	79	90	75	59	59	50	66	65	71	56	62	74	76	101	66	59	56	59	59	60	63	63	73	70	74	100	73
8.5	73	81	69	89	76	75	71	80	88	93	87	116	81	59	74	64	71	77	53	75	82	70	76	91	76	59	57	51	70	66	71	57	60	74	76	99	66	60	55	59	59	63	63	64	74	71	71	100	75
8.75	73	83	71	94	77	76	70	80	87	94	91	122	78	61	74	67	73	79	55	76	86	72	79	90	76	61	60	54	72	67	72	59	62	77	78	102	68	61	58	60	61	63	66	65	76	72	72	105	74
9	75	83	72	95	78	77	73	81	90	94	89	120	83	60	77	69	75	80	57	78	88	73	81	90	79	60	59	53	74	68	72	58	62	79	80	104	70	62	57	58	62	64	67	66	78	72	74	105	77
9.25	72	84	74	93	79	79	75	83	91	97	91	124	82	63	78	69	75	82	54	81	90	76	81	95	79	62	62	52	75	68	73	60	64	79	82	105	71	63	58	68	63	65	68	70	79	73	76	108	78
9.5	73	85	73	95	81	79	76	82	88	98	91	121	84	64	76	72	76	81	55	81	91	72	81	93	82	62	61	54	76	70	74	62	65	79	79	103	71	64	59	66	63	65	71	71	80	73	74	107	79
9.75	69	80	68	94	79	75	72	80	89	93	89	121	82	59	74	70	75	80	51	79	87	71	79	93	78	59	58	48	77	65	70	59	61	76	78	101	68	60	56	59	63	62	68	66	79	72	73	104	77
10	73	86	74	99	80	80	81	85	89	97	94	124	84	65	81	75	80	84	54	85	93	76	81	94	83	63	61	52	82	72	76	60	65	81	86	107	72	64	59	62	66	66	73	70	83	73	77	110	82
10.25	70	84	71	95	78	75	77	81	87	96	90	123	82	61	77	71	78	81	51	81	89	74	80	95	79	60	59	51	79	66	72	57	62	80	83	105	68	60	57	60	65	62	69	67	80	70	76	108	79
10.5	73	88	73	102	81	80	81	86	93	98	91	127	86	67	83	76	81	84	56	87	94	77	82	97	86	63	62	55	83	72	76	61	65	84	88	109	73	65	63	64	69	68	76	70	84	75	78	111	84
10.75	73	84	73	99	83	80	79	83	90	99	89	123	86	68	82	75	82	85	55	85	94	74	81	94	82	63	61	52	80	72	75	59	67	80	86	102	73	62	61	66	68	68	73	67	84	73	77	109	83
11	76	91	74	103	84	83	83	88	92	101	93	130	88	70	86	80	86	88	58	90	97	78	84	99	86	67	66	56	84	74	79	63	67	85	90	110	75	67	64	70	74	72	78	73	87	75	80	114	90
11.25	74	88	74	102	83	80	82	85	92	99	92	129	87	68	84	81	87	87	55	90	95	78	84	99	86	63	63	55	83	77	78	63	67	84	90	108	73	65	64	66	72	70	76	73	86	76	80	114	88
11.5	72	90	79	106	86	82	87	89	97	103	99	132	89	71	86	84	90	96	58	93	101	79	88	106	88	65	65	58	85	79	81	64	69	88	93	114	76	67	66	68	75	74	81	74	90	78	84	118	93
11.75	71	90	74	103	86	81	87	86	93	99	94	133	88	70	83	82	89	93	55	91	96	78	85	102	87	66	61	55	80	81	80	63	71	86	91	110	74	64	65	66	70	72	79	71	88	74	81	115	90
12	72	90	74	104	84	81	86	86	91	102	93	132	87	71	84	83	89	96	55	91	96	78	85	104	88	64	64	56	82	80	79	64	67	86	96	111	75	65	63	65	69	71	78	72	86	74	82	118	88
12.25	67	89	73	102	83	78	84	82	92	98	93	128	86	71	84	80	88	91	52	89	94	74	82	100	88	63	59	52	79	78	79	62	65	83	89	107	74	64	62	63	66	70	78	70	86	71	78	114	88
12.5	71	90	77	105	86	83	88	88	95	103	94	133	89	72	86	83	91	97	55	94	101	78	88	107	89	65	63	57	82	82	80	65	71	87	96	112	75	70	65	68	70	74	80	74	89	76	83	119	89
12.75	70	90	73	105	86	81	86	86	95	101	96	136	89	70	84	87	93	95	53	93	98	78	87	104	91	64	63	57	81	80	81	64	70	85	95	114	76	67	64	65	71	73	82	71	87	75	81	118	90
13	73	93	79	108	88	84	89	91	98	107	98	134	91	76	91	90	93	98	57	96	101	80	86	110	94	68	65	57	82	82	83	66	72	89	97	115	80	72	68	69	72	74	85	75	93	79	84	119	93
13.25	66	92	76	106	84	79	85	86	93	99	92	133	88	69	83	86	94	97	53	94	98	76	82	105	89	62	62	54	80	78	81	63	68	88	95	112	76	67	63	65	68	72	80	72	89	72	79	119	88
13.5	72	91	79	108	90	84	90	90	95	105	98	139	91	73	87	88	98	98	56	94	102	82	87	108	93	65	65	56	82	82	84	66	71	90	98	116	78	69	68	67	71	76	85	76	95	77	82	122	89
13.75	70	91	80	106	86	83	91	89	95	103	98	139	91	73	86	89	99	98	56	96	102	81	87	110	92	66	63	56	81	79	85	66	71	90	99	116	78	70	66	66	70	76	86	74	92	77	82	122	87
14	70	92	80	109	89	86	88	91	96	104	99	139	93	77	91	91	101	99	58	99	102	82	87	110	92	67	64	58	81	80	86	65	72	89	100	117	81	72	69	68	71	76	84	75	92	78	82	123	88
14.25	70	93	82	109	89	84	90	91	99	105	97	140	93	76	91	89	103	97	55	98	103	81	87	111	94	66	64	59	81	80	84	64	71	89	100	115	79	72	68	68	68	76	85	74	92	79	82	124	88
14.5	73	95	85	113	92	84	93	95	101	108	100	143	98	78	96	92	106	99	59	100	107	88	90	114	95	72	69	59	83	82	87	68	75	94	105	120	81	76	72	70	72	80	88	79	94	81	86	125	91
14.75	68	92	80	110	90	84	89	90	99	104	95	138	91	71	88	89	101	95	56	96	100	79	83	111	93	65	63	56	78	77	85	64	72	90	99	115	79	70	67	66	67	76	85	74	89	76	80	119	87
15	72	96	83	112	93	87	94	93	99	108	100	146	96	77	96	91	106	97	56	100	106	84	90	114	94	70	67	61	83	81	89	69	73	93	107	121	81	77	70	69	72	79	87	77	93	82	86	125	90
15.25	74	98	86	112	94	91	97	98	102	110	101	149	98	78	96	95	108	98	59	103	109	86	93	118	95	72	68	64	83	82	89	71	75	96	106	123	84	79	72	73	72	82	89	80	98	83	88	126	89
15.5	67	94	78	109	88	84	88	90	96	104	94	141	92	70	88	92	104	91	54	96	102	81	84	109	91	63	60	58	78	76	86	64	72	90	101	116	77	72	67	67	67	77	86	73	90	77	81	120	84
15.75	74	98	85	113	94	88	97	99	103	111	102	149	99	78	97	94	110	95	58	103	107	88	94	117	96	70	68	63	81	83	92	71	76	94	106	125	83	82	74	73	71	84	89	80	97	83	91	130	88
16	71	98	83	113	93	87	95	97	103	109	102	149	99	75	95	97	110	96	59	103	106	88	91	119	96	70	67	62	84	80	92	72	76	94	106	123	84	81	73	75	72	81	90	80	97	84	87	128	89
16.25	67	95	77	112	93	84	93	95	103	107	99	143	96	74	94	94	105	91	55	98	104	82	86	115	94	65	65	62	79	77	88	67	74	93	102	121	84	78	68	70	68	79	88	78	93	80	85	125	86
16.5	69	95	78	114	92	86	96	94	100	106	101	144	98	74	95	95	108	93	57	100	104	85	86	113	95	68	64	61	79	77	88	65	74	93	104	123	83	77	71	73	71	80	89	79	93	82	85	124	89
16.75	74	99	82	114	95	89	99	99	105	110	102	151	102	78	100	97	110	94	58	105	108	90	94	117	96	71	68	64	84	81	91	72	80	97	108	128	85	82	74	74	73	84	92	81	97	83	89	128	90
17	69	97	75	113	93	83	93	92	101	108	101	146	100	73	95	96	108	91	55	99	102	86	87	113	93	66	65	62	79	76	88	66	74	92	106	121	82	77	70	71	70	82	89	76	96	82	85	124	87
17.25	73	97	81	114	95	88	100	98	108	112	106	148	101	78	99	98	114	94	60	104	108	88	94	123	97	72	69	67	85	81	93	74	79	96	109	126	87	82	74	75	75	84	91	82	98	86	90	129	91
17.5	73	99	81	113	94	89	96	99	108	111	104	148	101	80	97	100	113	94	58	102	108	91	90	118	96	69	67	66	85	79	90	71	79	97	110	129	87	80	74	74	74	85	91	79	97	86	89	130	89
17.75	69	96	77	114	95	88	97	96	108	108	101	147	100	77	97	100	112	91	58	101	105	88	89	119	94	69	66	64	81	78	88	69	76	96	106	125	87	79	72	70	70	83	90	78	96	83	85	127	88
18	73	97	81	112	93	89	100	98	105	110	104	149	102	78	100	100	112	93	57	103	106	91	92	118	96	72	68	67	81	79	91	73	78	95	110	128	87	78	76	75	73	83	91	81	98	82	88	128	89
18.25	73	100	80	114	97	90	97	99	107	111	106	152	103	80	101	99	113	95	61	102	108	91	91	122	95	73	68	68	85	82	91	73	80	98	109	128	89	80	76	73	76	86	92	80	98	84	92	132	88
18.5	73	98	79	113	94	89	99	98	108	112	103	149	102	80	100	100	111	94	59	102	105	92	92	121	96	72	69	66	83	78	90	74	80	96	110	127	88	79	75	73	76	85	92	81	98	86	90	129	89
18.75	73	97	78	115	95	90	99	99	109	111	106	150	100	80	99	100	114	93	60	103	107	92	91	121	96	73	70	69	85	81	92	76	79	98	111	128	88	81	77	73	76	87	93	80	99	85	87	130	89
19	66	94	77	112	94	88	95	92	107	108	101	143	100	77	94	99	112	90	55	99	103	87	87	118	95	69	65	65	81	76	89	68	77	95	107	122	86	77	73	71	74	82	89	76	97	83	84	126	86
19.25	72	95	80	111	94	88	97	96	108	111	103	147	101	80	96	100	113	93	58	101	104	90	89	117	95	70	67	70	82	79	89	71	78	95	111	126	90	80	74	69	75	85	92	80	98	85	87	128	89
19.5	73	99	81	113	96	92	100	98	108	112	103	150	103	82	99	103	114	94	60	103	106	94	91	120	95	74	70	75	84	80	94	72	81	96	109	127	92	82	75	74	76	88	94	79	99	86	91	128	90
19.75	71	97	81	114	96	91	100	98	107	111	105	151	103	81	100	104	113	90	58	104	106	94	91	120	97	73	69	87	84	78	93	74	80	98	112	127	89	82	75	72	77	86	93	81	99	86	90	129	89
20	74	99	82	115	98	92	101	101	111	115	107	151	106	83	101	104	113	95	61	106	108	95	96	125	98	76	73	77	88	82	94	76	84	97	114	130	91	84	77	78	79	89	95	84	102	90	92	132	91
20.25	66	95	77	110	94	88	98	96	106	109	98	144	101	75	94	100	109	91	54	98	101	88	87	116	92	69	65	64	80	74	91	70	77	93	106	124	87	80	73	69	73	83	89	76	96	80	85	123	86
20.5	73	98	81	115	95	92	100	99	108	113	104	151	105	81	97	105	113	96	61	107	107	95	94	123	96	74	70	70	85	81	96	75	83	98	112	129	92	82	75	74	77	89	93	83	99	87	93	130	90
20.75	72	96	79	113	95	91	100	97	108	113	103	151	103	78	98	104	111	93	58	102	103	93	92	123	97	72	70	66	85	79	93	75	80	95	110	128	91	82	77	75	77	88	92	80	99	85	90	131	88
21	69	94	80	113	96	91	98	98	110	112	100	145	103	77	97	104	110	92	57	101	104	92	91	120	93	71	69	66	82	77	94	73	82	95	106	127	88	81	75	74	75	88	90	80	99	87	88	128	88
21.25	71	95	79	111	93	90	99	97	107	110	101	147	104	78	95	102	107	94	57	100	102	91	90	118	94	70	68	67	83	78	94	72	80	94	104	125	91	81	75	73	75	88	92	76	98	84	89	126	88
21.5	70	94	78	112	95	89	98	99	108	113	103	149	105	76	97	104	109	96	57	100	103	93	91	118	94	71	69	67	83	79	95	74	79	96	108	126	89	81	76	72	78	88	91	78	98	84	87	128	88
21.75	69	96	81	110	94	91	101	101	111	113	101	144	104	75	97	103	108	94	59	103	103	92	92	122	93	74	70	68	85	79	96	75	81	97	108	126	91	83	76	76	75	89	93	78	98	86	90	128	89
22	70	98	79	112	93	90	100	97	108	112	105	148	105	77	96	102	106	94	57	101	105	92	91	119	95	72	68	68	84	79	94	72	81	96	108	125	90	82	75	73	77	88	91	78	97	84	89	128	90
22.25	69	96	80	115	94	92	103	98	111	112	104	145	102	78	97	107	109	95	61	101	102	93	92	119	97	76	69	68	85	79	96	75	83	97	108	126	91	82	78	75	76	90	95	81	100	86	87	129	91
22.5	71	97	83	114	95	94	101	101	112	114	106	149	106	79	98	106	109	99	61	103	106	96	93	123	96	76	73	71	87	82	98	78	85	100	109	129	92	85	77	76	79	91	94	81	101	89	92	130	91
22.75	71	98	83	116	96	94	102	101	112	115	108	149	106	78	99	106	110	98	61	104	108	96	94	120	98	75	74	72	88	84	95	78	86	99	111	130	93	84	80	76	81	94	97	84	102	89	92	132	93
23	69	96	80	112	93	92	101	95	109	112	100	146	106	76	96	105	107	94	59	100	104	91	91	117	93	70	67	69	84	80	96	75	81	95	107	126	92	84	76	73	77	89	89	82	100	85	89	126	90
23.25	71	96	84	115	96	95	103	102	111	113	104	147	106	78	97	106	107	98	61	102	106	95	93	122	96	77	73	70	88	82	97	79	85	97	110	128	91	85	76	74	79	92	94	82	102	88	91	129	91
23.5	70	96	82	113	93	91	101	99	110	112	106	148	108	73	96	105	106	95	61	102	104	93	92	122	95	72	72	70	88	82	94	77	83	100	109	126	91	81	76	74	78	89	93	80	99	85	89	127	90
23.75	70	95	81	114	96	94	99	100	111	114	105	147	105	77	96	106	107	95	60	101	105	94	91	120	94	74	72	70	89	82	94	76	84	99	109	128	93	84	76	74	78	93	94	83	98	90	93	129	92
24	73	100	84	115	97	95	104	101	111	114	105	149	108	78	98	106	110	98	63	103	105	97	93	121	97	77	73	73	90	85	98	77	84	98	111	130	94	85	77	75	81	94	96	82	102	88	91	131	94
24.25	70	98	81	114	94	92	101	100	112	114	104	147	105	75	94	107	106	96	60	101	103	95	91	122	94	75	72	71	88	82	96	76	83	97	110	130	92	84	77	75	79	92	92	82	102	88	90	128	91
24.5	68	97	80	111	92	92	100	98	105	111	101	142	103	72	94	101	105	93	58	98	101	90	90	118	91	72	69	68	85	80	94	73	78	95	108	125	88	80	72	73	76	89	91	78	99	85	88	127	90
24.75	71	95	80	113	94	91	103	100	110	113	102	145	106	73	95	105	105	95	58	101	104	91	91	119	94	74	70	71	87	81	96	75	82	96	108	126	91	82	76	73	79	93	96	81	100	86	87	129	91
25	71	97	82	112	93	94	101	101	109	114	105	146	106	77	96	106	108	94	60	100	103	94	93	120	93	73	74	71	90	83	97	74	82	95	107	127	93	82	74	73	80	93	94	82	101	87	89	128	90
25.25	72	96	85	113	96	92	102	100	109	113	104	146	104	75	96	106	108	95	59	101	103	94	92	119	93	73	73	71	88	81	97	76	82	98	108	126	91	84	74	73	79	92	94	80	100	86	89	129	90
25.5	71	95	83	115	96	95	102	100	110	113	107	148	106	73	97	105	106	97	61	102	105	95	94	119	94	75	73	71	89	82	98	78	84	97	109	127	92	86	77	74	81	93	94	81	102	87	91	128	92
25.75	70	97	83	114	96	94	104	101	109	113	103	143	104	75	97	104	107	94	61	101	104	95	93	120	93	74	74	72	89	83	98	78	83	97	107	126	93	85	76	74	80	94	97	81	100	88	90	127	92
26	73	100	88	114	97	97	105	105	112	117	106	148	108	77	100	108	109	100	65	102	107	99	100	123	98	76	74	73	93	84	99	81	84	99	110	130	95	89	79	78	84	95	95	86	103	90	94	130	95
26.25	71	96	81	111	92	92	102	97	108	113	103	143	103	73	94	105	106	94	60	100	101	95	94	118	93	72	71	70	88	82	95	76	80	95	106	126	90	85	75	73	80	90	92	80	100	87	90	127	91
26.5	73	102	87	114	97	97	106	102	112	114	106	146	107	77	97	111	110	97	65	103	105	98	94	123	96	78	76	76	90	85	99	79	84	99	110	129	95	90	79	77	85	96	98	85	102	90	93	130	95
26.75	72	99	85	115	95	96	103	102	113	115	105	149	105	75	97	107	109	96	66	103	104	96	96	123	93	75	74	73	91	85	97	80	85	100	110	131	95	86	77	76	83	95	97	83	103	90	93	130	94
27	72	99	83	113	96	95	102	102	112	114	104	144	105	76	96	107	107	97	64	104	105	96	96	121	94	77	74	74	90	85	98	78	83	98	109	128	93	90	77	75	84	93	95	84	104	91	93	129	93
27.25	71	98	84	112	93	95	104	100	112	114	105	143	105	74	96	108	108	95	60	101	103	95	93	119	94	74	72	72	88	84	96	79	81	99	109	127	91	87	76	74	82	93	96	82	101	90	92	128	94
27.5	69	95	80	107	94	94	100	99	107	113	102	142	102	74	93	104	105	94	58	97	102	92	96	118	90	74	71	69	87	81	93	75	82	95	105	125	91	86	74	72	80	92	91	80	100	88	89	126	90
27.75	71	96	82	110	93	94	103	101	111	115	103	142	105	74	95	105	107	95	64	102	104	94	95	117	93	74	72	72	89	82	95	79	82	96	107	125	93	89	75	73	81	96	94	83	103	88	92	128	92
28	71	97	83	110	96	95	103	101	112	114	107	145	105	76	93	107	109	94	63	104	106	93	94	120	95	75	75	75	90	84	98	81	84	99	110	129	94	88	76	75	85	94	95	84	102	91	92	129	93
28.25	68	99	83	108	93	93	103	99	107	111	102	142	103	72	95	106	106	95	61	102	103	94	97	117	91	73	73	75	87	83	96	77	80	97	108	125	90	90	77	73	81	95	93	83	99	91	91	127	91
28.5	71	99	83	108	93	98	103	100	109	113	105	144	105	74	95	106	108	99	62	103	104	94	96	120	93	75	73	74	91	86	97	79	83	97	108	129	92	90	78	75	84	96	94	84	103	90	91	129	92
28.75	72	95	83	108	94	95	102	98	109	114	104	139	103	74	95	104	108	95	61	102	104	95	97	120	91	74	74	74	87	82	98	80	80	95	109	121	91	90	76	74	83	96	94	82	103	92	91	126	91
29	70	97	84	111	93	96	102	102	110	113	104	142	105	74	95	106	108	98	63	104	104	97	97	120	91	76	75	76	91	82	99	81	84	98	107	128	93	89	78	77	84	98	95	83	101	92	91	128	93
29.25	70	98	82	108	93	96	103	102	110	114	103	141	102	75	93	105	105	94	60	102	101	94	96	117	91	74	70	72	87	83	95	77	83	96	107	126	90	88	77	74	83	95	92	82	100	89	89	127	90
29.5	71	97	80	108	91	95	102	99	109	113	103	139	103	73	94	104	107	95	61	103	101	95	95	116	91	74	73	73	89	81	96	78	83	95	106	126	88	88	75	74	84	95	94	81	100	88	91	127	92
29.75	70	96	81	107	93	93	102	99	110	113	103	138	102	73	93	104	107	92	62	105	102	92	94	116	91	75	71	74	87	82	96	77	82	95	108	125	89	86	75	74	82	93	95	82	101	92	90	126	92
30	71	97	84	108	94	97	103	101	107	115	106	143	104	76	92	106	109	96	62	110	104	95	96	121	92	75	75	75	90	85	98	80	85	97	108	127	90	87	79	74	86	96	94	85	102	94	92	129	94
30.25	69	95	82	106	92	94	101	99	108	113	103	139	103	73	94	103	107	95	61	108	102	94	97	119	90	74	73	72	88	83	97	80	84	96	107	125	89	86	77	75	83	96	93	83	103	93	91	126	92
30.5	72	96	81	107	95	94	103	100	110	114	104	141	102	74	93	106	108	95	66	106	104	97	95	118	91	74	74	74	88	83	98	79	85	96	107	127	91	86	75	75	85	97	95	82	102	93	92	126	92
30.75	71	96	84	108	91	96	105	102	111	114	106	143	102	73	94	106	108	95	64	109	105	96	96	119	91	76	76	76	90	85	98	80	87	98	109	129	89	85	78	75	83	94	94	87	102	91	92	127	93
31	70	95	80	108	92	93	102	99	109	113	103	139	100	73	92	104	104	93	62	112	103	94	96	119	88	74	74	74	88	83	96	79	85	95	107	126	88	86	76	74	85	94	91	81	101	91	92	128	91
31.25	67	96	81	106	91	95	101	100	107	113	101	137	102	73	92	104	106	94	62	108	101	91	94	118	89	73	72	72	88	81	95	77	84	95	106	124	87	84	77	74	83	94	92	80	101	91	87	126	89
31.5	70	94	82	104	92	95	104	100	107	112	101	137	102	75	94	105	105	94	62	107	102	94	97	118	89	74	72	75	88	82	97	80	84	96	105	124	88	83	76	74	83	94	91	81	100	92	90	124	92
31.75	70	95	83	105	91	93	100	99	109	113	102	139	102	73	92	107	108	94	65	107	101	94	97	117	90	74	74	73	88	81	95	79	85	94	105	126	87	83	78	74	86	95	94	83	100	90	89	124	94
32	70	97	84	105	94	96	103	103	110	114	105	140	103	76	92	105	109	96	66	108	104	96	96	119	90	74	76	74	91	85	98	82	86	98	105	127	90	84	76	79	87	95	94	86	102	93	89	129	94
32.25	70	96	82	106	93	96	102	102	107	113	103	140	102	74	92	105	107	98	64	107	103	96	97	120	90	75	75	75	91	84	99	79	86	95	106	125	89	83	79	77	86	96	93	86	101	93	92	124	92
32.5	71	96	82	104	93	96	103	100	111	114	103	139	102	74	92	103	109	94	65	109	101	94	95	118	90	75	75	74	88	85	97	81	85	96	105	124	88	83	79	76	85	95	91	82	102	93	91	126	95
32.75	68	94	80	104	91	94	102	99	107	113	100	135	103	71	92	101	104	93	62	102	100	93	94	116	87	73	72	73	88	81	98	77	86	95	102	120	88	83	74	76	82	94	91	81	99	90	87	124	90
33	71	97	85	106	93	97	104	101	110	115	105	138	105	75	93	106	107	97	66	105	103	95	97	121	90	76	75	75	92	85	99	81	87	97	107	125	92	85	79	78	87	98	92	85	102	93	91	126	94
33.25	74	99	85	107	96	99	105	105	110	116	105	140	105	74	95	105	110	96	67	103	105	96	99	119	90	78	77	77	92	87	100	83	89	97	109	125	91	86	80	80	86	99	96	84	104	95	92	128	95
33.5	71	94	82	105	94	95	101	99	107	113	103	137	101	73	92	103	106	93	64	97	101	94	98	118	88	75	73	75	88	83	96	80	86	93	105	121	89	82	76	76	84	95	90	82	100	90	89	124	90
33.75	70	94	84	104	94	98	106	102	109	116	103	137	102	73	92	103	109	94	64	93	103	94	97	118	89	76	75	76	90	85	98	81	89	96	107	123	91	83	78	77	85	97	94	85	101	93	90	125	93
34	68	94	82	103	92	96	101	99	108	113	102	135	100	73	91	103	107	94	63	93	102	95	96	118	88	74	73	75	88	81	98	78	89	94	102	120	88	80	76	74	86	97	90	82	100	91	90	121	91
34.25	69	95	84	104	93	96	102	99	110	113	103	138	100	74	91	104	106	94	65	94	102	95	96	119	88	74	74	76	90	86	97	79	87	96	106	122	89	82	77	76	84	96	91	85	102	91	90	123	93
34.5	74	94	83	104	93	95	104	101	106	113	103	137	103	73	92	107	109	95	66	93	102	95	96	119	89	76	76	77	91	85	99	82	87	96	109	125	90	82	78	78	89	98	93	87	103	92	89	124	93
34.75	68	94	80	102	90	94	103	100	104	112	101	134	100	71	88	102	106	93	62	91	99	94	95	115	85	72	72	73	88	82	96	79	86	91	105	120	89	79	77	74	84	94	91	82	98	90	88	120	91
35	72	95	83	105	93	95	102	101	110	114	105	138	102	75	92	105	108	94	68	94	101	95	98	116	89	77	76	78	91	87	98	81	90	95	107	121	89	80	77	79	87	97	92	86	100	92	91	124	92
35.25	71	93	82	103	92	95	102	99	106	113	103	139	100	73	89	103	107	93	66	88	101	92	96	117	86	74	74	76	91	83	98	80	88	94	105	120	89	80	77	77	86	98	90	85	98	90	89	124	91
35.5	71	96	83	104	95	96	103	100	109	115	106	140	101	74	91	106	109	93	65	93	104	97	98	119	88	76	74	79	92	85	101	84	92	96	108	122	89	82	79	79	87	99	94	85	101	92	91	123	93
35.75	74	98	85	107	95	97	105	103	110	116	107	140	104	75	91	106	111	96	70	92	103	99	99	118	89	77	76	81	94	87	101	83	92	97	108	123	92	83	80	79	90	100	95	86	102	94	93	127	96
36	71	94	82	105	92	97	104	100	108	114	103	139	103	73	92	105	109	93	67	89	102	97	99	118	89	75	74	78	92	85	99	83	91	94	107	120	90	81	78	79	88	99	93	85	102	92	91	122	94
36.25	71	95	82	102	93	95	102	99	107	112	103	137	100	73	88	102	109	93	65	90	101	94	96	117	89	75	74	77	90	83	99	79	91	93	106	119	88	79	76	78	87	99	90	83	99	90	89	121	91
36.5	70	93	81	102	91	95	102	99	106	112	101	134	99	73	88	103	108	91	63	88	99	95	96	115	86	75	73	79	89	83	97	80	90	93	106	118	88	78	77	75	85	98	92	86	98	92	90	121	91
36.75	68	92	82	101	92	94	103	99	107	112	103	137	97	73	90	104	106	94	64	91	99	93	97	116	85	76	73	79	89	85	99	79	92	92	104	119	88	79	77	76	87	98	91	84	99	91	90	121	91
37	69	93	82	103	91	97	101	100	108	110	103	135	101	73	92	104	106	93	66	90	101	95	93	117	87	74	73	79	92	84	99	80	90	93	102	118	90	78	77	78	86	100	91	83	100	91	90	123	92
37.25	71	94	83	102	94	97	103	100	107	113	104	136	101	75	91	105	108	92	66	93	101	96	98	119	88	76	73	82	93	85	99	81	94	93	105	119	87	81	76	80	86	102	92	86	101	91	91	124	94
37.5	72	93	83	102	92	96	104	101	109	116	104	136	101	73	91	103	106	95	67	94	102	96	97	119	88	77	78	81	94	87	98	82	93	95	107	121	87	80	77	78	87	102	93	87	102	93	90	123	92
37.75	70	93	82	104	91	96	104	99	108	114	103	135	100	73	91	103	107	94	65	92	101	96	97	118	87	75	77	81	92	85	98	82	95	96	106	119	87	77	78	78	88	100	90	86	99	94	91	122	92
38	73	97	87	106	95	98	108	102	109	117	106	139	105	77	91	106	110	95	70	95	105	99	101	121	90	80	79	82	94	86	104	84	98	101	111	121	93	83	81	82	90	106	96	89	104	96	95	124	95
38.25	68	93	82	101	91	97	100	101	109	112	102	137	99	73	89	105	108	94	66	92	100	95	97	118	86	74	74	78	93	84	99	82	92	95	105	121	88	78	76	79	88	100	92	85	102	93	91	121	91
38.5	70	95	82	102	92	96	104	99	104	111	103	137	99	73	90	102	108	93	67	93	99	96	99	118	88	77	75	79	92	85	100	82	93	95	104	118	87	77	78	78	89	101	92	88	102	93	92	122	93
38.75	69	92	83	100	93	95	102	99	106	113	103	136	101	72	90	102	107	92	66	91	102	96	96	117	86	77	74	79	93	84	101	81	95	95	106	120	87	77	77	76	88	100	91	88	102	91	91	122	93
39	72	95	85	104	94	98	106	101	108	113	105	136	100	77	95	104	111	95	69	95	103	98	98	119	89	77	77	80	95	87	102	87	95	98	107	120	90	81	79	83	91	102	92	88	103	97	95	123	95
39.25	67	91	80	100	91	92	101	98	102	111	100	134	96	71	87	100	104	90	66	91	97	94	95	115	85	72	72	77	92	83	96	80	89	93	102	119	85	76	76	74	86	97	89	83	98	92	87	120	91
39.5	71	95	82	104	92	96	105	100	104	112	103	136	100	74	89	104	109	95	66	91	101	97	97	116	89	77	77	80	94	86	98	82	94	96	108	118	89	79	77	80	89	101	91	88	103	93	91	121	93
39.75	72	96	83	103	94	97	105	101	104	113	107	137	101	74	92	105	110	95	69	94	103	98	98	119	88	75	78	82	94	88	100	85	96	97	108	120	90	79	80	80	89	103	91	90	104	96	93	122	94
40	70	93	84	103	93	97	107	100	104	112	106	138	99	73	91	104	109	94	69	93	100	98	99	118	85	77	76	79	93	87	102	85	95	95	107	119	88	80	80	78	90	102	91	88	102	95	93	120	94
40.25	69	93	81	100	91	96	102	97	102	111	103	134	97	72	88	102	106	89	67	92	100	95	98	115	85	73	74	78	93	85	98	82	95	94	106	118	84	77	77	77	87	101	89	86	99	91	91	121	92
40.5	72	94	83	104	95	97	108	101	105	114	105	138	98	74	91	103	109	94	69	94	102	96	101	120	86	78	77	80	94	87	99	86	95	98	106	120	89	80	80	80	92	103	91	91	103	96	94	122	94
40.75	68	88	79	98	88	92	100	95	99	107	101	133	93	71	86	99	105	90	64	88	97	94	94	114	83	72	72	78	89	83	96	80	93	94	103	115	84	74	74	75	86	97	89	84	99	92	89	119	89
41	69	93	84	102	93	96	104	98	102	109	105	138	98	73	91	105	109	94	70	94	100	96	98	118	87	74	76	80	95	86	101	85	96	97	107	120	88	77	80	79	90	100	92	89	101	94	92	122	92
41.25	69	92	82	102	92	96	103	98	103	111	105	137	97	74	88	103	109	93	66	92	102	96	97	118	85	76	74	80	95	86	98	84	93	96	106	119	86	77	77	78	91	102	90	86	103	92	94	121	93
41.5	71	92	82	99	92	97	103	98	102	110	106	137	97	72	88	102	106	91	70	92	100	95	97	118	85	75	75	77	93	85	99	83	96	95	103	117	88	77	76	77	89	100	92	89	102	93	90	121	92
41.75	70	92	83	101	92	96	103	97	103	110	104	137	99	75	89	104	109	92	68	92	101	97	100	117	88	76	77	79	95	87	99	86	95	96	107	119	85	80	79	79	93	102	92	89	101	94	93	123	95
42	73	95	81	103	92	97	104	99	101	110	106	138	97	74	92	105	108	93	71	92	102	97	101	119	87	78	77	80	96	88	100	86	97	97	109	119	88	79	79	81	91	104	92	90	99	94	95	121	93
42.25	68	90	81	101	93	94	102	95	101	106	103	137	95	72	86	103	106	90	67	90	99	96	98	117	84	74	73	78	94	86	98	84	95	94	106	117	86	75	77	78	87	100	90	88	100	91	91	120	92
42.5	68	91	79	99	91	93	102	96	98	105	100	134	94	70	87	103	106	91	66	90	98	94	98	115	83	72	75	78	94	85	97	83	93	93	105	116	85	75	77	76	89	99	88	85	99	89	90	120	93
42.75	68	89	79	99	91	93	102	93	97	107	102	132	94	70	86	102	106	90	66	90	100	94	96	115	85	75	75	76	95	84	98	84	94	94	103	116	85	73	75	77	88	100	89	87	101	91	90	119	93
43	70	92	82	101	92	95	104	97	99	107	102	135	96	73	90	103	106	92	69	92	99	95	97	115	86	77	78	79	95	85	97	86	96	94	105	119	88	79	76	79	89	102	91	88	100	91	92	121	94
43.25	70	90	79	100	93	95	102	95	98	106	101	132	93	71	87	103	106	90	68	89	99	95	97	118	86	75	74	77	94	86	97	84	96	95	103	117	84	77	76	77	89	100	93	85	99	91	90	118	92
43.5	71	92	80	101	92	95	105	97	99	107	105	136	95	72	87	105	108	90	69	91	99	97	98	114	87	76	77	78	94	86	98	85	96	95	106	119	84	77	77	77	88	103	92	88	101	93	91	120	94
43.75	69	90	80	99	91	93	101	93	96	106	101	135	92	71	86	103	107	90	67	89	99	96	96	115	85	73	74	79	93	83	96	84	95	95	104	118	86	75	77	76	90	100	91	86	99	90	89	119	92
44	67	91	75	99	91	92	101	92	96	104	99	132	91	70	86	100	105	88	66	87	95	92	94	112	83	73	74	76	94	83	95	81	95	91	104	113	86	72	75	74	88	99	90	86	97	89	88	117	92
44.25	71	93	82	103	94	97	105	97	102	109	103	139	97	73	90	105	112	93	69	93	100	100	100	120	87	79	76	81	98	87	99	88	97	98	106	120	88	78	79	81	92	104	92	91	102	95	93	122	95
44.5	67	89	78	101	93	94	103	91	97	102	100	132	93	71	84	102	108	88	69	89	96	92	93	112	86	71	75	75	93	84	97	80	94	93	105	114	83	74	74	75	88	100	89	86	98	90	87	115	93
44.75	70	88	77	99	90	95	103	94	98	104	101	135	93	70	89	102	108	90	66	88	98	96	96	117	85	75	76	78	94	84	97	83	97	95	105	116	85	76	75	79	88	102	91	87	99	92	90	118	92
45	68	91	79	100	90	94	102	90	95	102	101	132	93	70	83	103	106	90	70	88	97	95	93	112	84	73	75	77	95	85	98	82	98	94	106	118	86	75	76	77	87	98	90	88	97	92	87	117	93
45.25	68	91	80	101	93	95	102	92	97	103	103	133	94	71	87	104	109	90	68	90	98	93	97	112	87	75	75	78	96	85	97	84	98	95	104	115	84	77	76	76	89	101	91	87	99	94	89	118	94
Data File	E:\wang hancheng\SML\YDLXBPM\PMX_0_220110_A_39.OKA
Set up Time	一月 10 2022 5:21 PM
Position	20-A
Plate Type	PM 1-
Strain Type	---
Sample Number
Strain Name	PM5
Strain Number	YD-1
Other
Hour	A01	A02	A03	A04	A05	A06	A07	A08	A09	A10	A11	A12	B01	B02	B03	B04	B05	B06	B07	B08	B09	B10	B11	B12	C01	C02	C03	C04	C05	C06	C07	C08	C09	C10	C11	C12	D01	D02	D03	D04	D05	D06	D07	D08	D09	D10	D11	D12	E01
0	34	29	25	29	25	22	24	26	33	29	37	42	35	26	23	25	25	19	24	26	32	33	34	38	35	29	24	25	24	23	24	26	26	30	31	48	34	26	24	25	23	21	25	21	29	27	30	45	38
0.25	35	32	27	29	28	22	27	28	37	31	38	43	35	28	24	27	25	23	24	27	32	33	36	40	34	30	25	25	24	24	25	26	30	29	34	50	35	26	25	26	23	23	26	25	30	29	33	48	37
0.5	33	31	24	25	27	22	24	25	33	30	36	42	34	27	22	25	24	21	24	28	32	33	37	41	33	29	24	24	23	24	23	27	26	30	33	48	34	25	23	26	21	21	23	22	29	28	32	49	33
0.75	35	33	27	28	28	23	26	27	33	30	36	43	36	29	24	26	25	20	26	28	32	32	37	40	36	27	24	24	23	22	24	25	27	29	32	48	33	28	25	27	23	23	25	25	30	29	31	48	36
1	33	29	25	25	24	24	27	25	32	30	35	44	34	24	24	24	22	22	23	26	34	31	40	42	33	23	22	22	20	20	21	24	26	28	37	46	34	25	22	24	21	21	23	23	27	28	32	46	35
1.25	36	33	28	29	30	23	29	28	35	31	38	46	38	31	24	29	27	24	26	27	34	35	37	41	36	32	26	26	25	24	28	29	28	31	34	49	36	29	27	28	25	25	26	24	28	32	33	50	37
1.5	36	31	28	28	25	23	29	25	32	29	36	43	38	29	24	24	24	20	26	25	33	31	36	41	36	26	25	24	21	21	22	23	28	30	32	48	35	25	23	29	22	23	24	20	26	28	30	44	38
1.75	36	35	28	28	29	25	25	27	35	31	37	44	38	30	24	25	25	20	25	26	32	34	38	40	34	29	24	26	22	21	24	28	28	30	34	48	34	27	24	27	22	23	25	22	28	30	33	51	37
2	36	37	30	31	30	26	28	29	36	34	38	45	39	31	27	28	28	23	25	29	34	35	38	42	38	31	25	26	26	23	26	29	29	32	34	49	38	28	27	29	24	24	27	24	31	30	34	51	39
2.25	37	37	30	30	29	23	27	28	35	35	39	45	40	29	26	27	27	22	24	27	36	35	38	42	38	33	26	27	26	23	27	27	31	30	35	51	36	30	25	30	23	23	26	23	30	32	33	50	37
2.5	41	38	32	34	32	27	34	30	35	34	40	49	42	30	30	27	28	24	27	27	35	37	40	45	39	32	29	28	25	23	25	29	29	31	36	54	40	29	28	33	24	26	26	24	29	31	31	49	40
2.75	41	42	31	32	31	28	31	32	36	35	41	50	43	30	29	30	29	23	28	29	36	36	43	49	39	28	26	28	27	24	24	27	29	32	39	55	40	32	28	30	23	28	28	26	32	33	35	51	40
3	42	43	34	35	33	32	34	33	41	39	42	49	42	34	31	30	31	28	31	34	39	38	42	45	43	34	32	31	29	28	29	31	34	37	37	55	42	32	31	33	27	30	29	27	35	36	36	54	42
3.25	39	43	31	33	30	28	31	31	34	31	39	48	43	30	28	27	25	24	27	28	37	35	41	46	39	29	27	26	23	22	23	27	31	31	36	52	38	28	28	31	24	26	26	24	29	35	32	50	41
3.5	44	43	32	35	34	31	34	34	41	38	45	51	43	33	29	31	30	29	30	33	39	37	44	50	43	31	31	29	28	26	26	28	34	35	41	55	41	32	32	32	27	29	31	27	35	34	37	54	43
3.75	41	43	34	35	35	30	35	33	38	35	44	50	44	34	31	29	28	26	29	30	39	37	42	48	42	30	29	30	28	24	27	30	33	34	38	58	43	32	30	32	27	28	28	26	30	34	35	52	42
4	41	44	33	34	34	28	33	32	38	35	40	50	43	35	28	30	28	23	28	31	39	37	41	46	41	32	30	29	27	27	29	29	31	35	36	54	43	30	28	32	26	27	28	25	32	35	36	55	40
4.25	43	49	34	37	35	30	34	33	39	35	45	48	45	36	31	33	30	26	30	30	39	38	43	48	45	33	33	30	29	26	28	31	34	36	38	55	45	32	31	34	28	30	32	27	33	35	35	53	44
4.5	46	54	40	41	39	35	39	38	41	40	48	54	52	39	37	34	33	31	33	36	44	42	46	54	48	38	35	35	32	30	32	36	38	40	41	58	47	36	35	38	31	32	33	29	36	40	39	56	47
4.75	45	50	37	37	38	34	36	34	41	39	44	51	48	37	34	30	33	28	31	33	41	39	43	50	44	36	33	31	30	31	29	32	36	36	40	57	46	34	32	34	30	29	30	27	34	38	37	56	45
5	47	55	39	41	38	35	36	38	45	41	49	52	50	37	34	35	34	29	31	33	44	42	47	52	46	38	33	33	33	31	31	34	37	37	44	59	48	34	33	36	32	32	34	32	35	40	40	58	46
5.25	46	53	40	40	39	32	38	37	41	41	46	50	49	38	34	35	33	30	32	34	41	41	44	51	46	38	34	32	30	30	32	35	37	38	43	59	48	34	35	37	31	32	34	28	35	38	37	56	46
5.5	48	57	38	41	39	35	39	39	45	43	50	53	51	38	37	36	36	31	35	37	46	42	50	55	50	39	34	35	34	33	31	34	40	41	46	63	49	36	36	36	31	31	35	30	39	42	42	60	48
5.75	48	55	40	43	41	33	38	36	48	44	50	53	51	38	37	36	37	31	35	36	46	44	50	53	50	38	34	36	33	31	33	35	40	41	45	62	50	36	37	37	33	34	34	30	38	41	40	60	47
6	48	60	40	44	40	36	40	38	43	43	50	54	51	40	36	35	36	30	36	37	45	42	47	52	48	39	36	35	34	34	34	36	39	41	45	64	49	37	39	37	33	34	36	31	38	40	41	60	50
6.25	52	59	40	46	43	37	44	42	47	45	52	57	53	42	39	37	37	33	36	39	48	44	52	58	50	40	38	37	35	34	31	36	42	44	47	62	53	37	38	40	32	33	40	32	39	43	47	60	51
6.5	50	58	41	43	43	37	40	39	48	44	51	54	52	40	38	38	36	31	35	37	48	44	49	55	50	39	35	32	33	34	33	35	41	43	47	62	52	38	38	37	33	33	36	32	40	43	41	62	50
6.75	50	60	39	43	40	39	41	40	47	46	52	52	51	40	37	37	35	30	34	38	47	43	52	54	49	38	34	35	33	33	32	36	40	44	47	62	52	36	36	36	33	32	36	32	40	42	44	62	50
7	53	62	45	46	43	39	44	42	49	47	53	55	57	41	38	38	37	35	37	41	47	45	52	56	53	40	41	36	36	35	35	38	42	44	48	65	52	41	40	41	36	36	38	35	43	45	44	62	52
7.25	56	67	46	49	46	40	45	43	52	49	56	56	56	44	41	41	41	35	39	42	50	49	55	56	53	44	41	37	38	35	37	40	44	48	52	68	54	41	41	41	36	39	39	36	43	47	45	65	53
7.5	55	65	44	47	45	39	46	43	52	49	58	56	57	42	39	41	38	34	37	43	51	49	54	58	54	41	41	36	37	38	36	38	46	47	51	66	55	38	40	40	35	37	40	35	43	44	47	65	53
7.75	56	70	49	51	47	41	46	45	52	49	56	58	58	45	42	45	43	36	40	43	50	47	56	57	55	46	44	38	42	40	40	42	45	48	50	68	55	41	43	45	39	40	42	35	44	49	45	65	53
8	56	72	47	51	47	42	46	44	53	48	57	58	58	43	41	44	42	37	39	41	51	49	56	60	55	44	41	37	40	38	40	42	47	49	51	69	57	41	43	45	37	40	41	36	44	48	47	66	53
8.25	60	74	50	54	50	45	50	48	56	52	61	61	63	50	47	45	46	41	46	44	54	52	58	62	59	47	45	40	42	42	42	44	50	51	53	71	60	43	45	46	41	44	43	40	47	50	50	66	58
8.5	58	72	50	52	49	42	48	45	54	52	59	58	62	45	43	44	44	38	42	45	53	50	57	60	59	44	43	40	40	40	40	44	47	50	51	70	58	40	44	43	41	42	43	37	47	52	47	67	56
8.75	59	73	50	51	50	43	47	46	56	53	61	59	62	45	47	46	44	38	43	44	55	51	58	61	58	45	43	39	42	40	40	43	49	50	54	72	61	42	45	45	39	43	44	37	47	51	51	70	56
9	62	75	52	54	52	46	50	48	57	54	62	59	64	47	45	47	46	40	42	46	53	52	61	61	59	46	45	39	42	42	40	44	51	52	52	73	61	45	46	46	41	43	44	37	47	52	50	68	58
9.25	60	74	49	53	49	44	49	44	55	52	59	58	62	46	43	45	44	38	44	45	55	51	58	63	58	44	43	38	39	42	40	43	49	51	54	69	61	42	44	46	38	44	44	37	46	50	49	68	57
9.5	57	72	51	52	49	40	47	43	56	51	59	58	62	45	43	44	41	37	41	44	54	50	59	60	58	43	41	37	40	42	40	43	48	49	52	71	59	41	45	43	36	40	41	36	46	51	50	66	56
9.75	52	72	45	48	45	38	44	39	52	47	55	52	57	42	39	41	38	32	37	40	50	45	55	54	55	40	41	34	35	37	36	38	44	47	51	65	56	39	39	40	35	39	37	32	43	47	45	63	53
10	63	77	53	56	53	46	48	46	59	56	61	60	64	49	47	47	46	39	45	45	54	53	62	61	61	49	48	41	45	43	44	46	50	53	54	73	63	44	47	48	42	45	46	39	49	53	50	71	59
10.25	60	77	50	55	50	43	50	46	56	52	59	59	62	47	44	45	45	38	43	44	54	50	59	61	59	47	46	39	42	43	41	47	50	50	55	73	61	42	45	48	40	44	45	36	47	51	48	69	58
10.5	63	79	52	56	49	47	50	48	58	55	62	60	66	47	46	47	44	43	43	49	57	53	64	64	61	46	46	40	43	45	41	45	53	52	58	75	65	44	49	45	42	47	46	39	50	53	53	71	60
10.75	62	76	51	56	49	45	49	47	57	53	61	57	63	46	45	47	44	41	44	44	55	51	61	60	62	46	44	39	42	42	44	45	49	54	56	73	60	45	47	47	40	45	44	39	49	50	50	71	59
11	63	80	57	57	56	46	52	51	60	56	63	59	67	52	50	49	47	42	45	49	57	55	62	62	63	51	50	41	45	45	43	46	54	53	56	76	65	46	50	51	45	46	46	40	50	54	52	72	61
11.25	64	80	55	56	52	45	50	49	62	56	62	61	65	48	47	46	47	41	46	49	57	55	62	62	61	49	47	40	45	44	43	47	52	53	56	76	65	43	48	48	41	45	46	39	51	55	53	72	59
11.5	64	80	55	57	55	47	56	49	60	57	64	61	67	51	49	48	47	45	46	49	58	53	62	64	64	49	48	41	45	46	44	48	54	54	57	76	66	46	50	50	44	47	46	41	50	56	54	73	63
11.75	64	78	53	54	52	47	53	47	58	54	62	58	65	49	49	47	46	41	43	47	57	55	63	62	59	46	47	39	44	44	42	44	52	54	57	75	66	45	47	46	42	46	47	38	48	54	52	69	59
12	63	79	52	56	52	46	53	45	58	54	63	58	66	51	46	47	47	43	45	49	58	54	61	62	62	47	48	38	43	44	42	43	53	53	58	76	63	44	50	47	42	46	45	40	49	53	53	69	60
12.25	63	80	54	57	55	47	51	49	58	57	62	57	66	52	48	50	50	40	45	49	57	56	61	60	62	50	48	41	44	46	45	47	53	55	55	74	63	44	50	48	45	45	45	41	49	54	53	72	61
12.5	67	81	51	56	54	47	50	49	62	58	65	56	67	52	47	49	47	42	45	51	58	57	62	59	62	49	44	40	43	46	44	47	54	54	57	74	64	44	49	46	43	47	50	38	50	57	55	73	60
12.75	63	78	52	56	53	48	52	46	61	55	64	57	66	51	46	46	45	42	43	48	58	53	63	62	61	46	47	39	43	44	41	45	53	53	59	74	62	43	47	47	42	48	47	39	52	55	54	71	61
13	66	85	56	59	57	53	53	51	65	61	68	59	69	55	55	50	52	46	49	53	60	60	65	62	66	52	50	43	50	52	46	51	57	58	61	77	68	48	54	48	48	50	49	44	55	60	59	75	65
13.25	66	84	56	59	54	50	55	48	61	57	66	58	67	52	52	48	49	45	47	50	61	57	65	64	63	49	48	41	47	46	45	48	56	55	61	76	66	45	53	51	45	48	48	42	51	56	58	72	62
13.5	64	83	55	57	56	49	53	48	62	55	62	58	65	51	50	48	49	44	44	50	58	56	64	61	62	49	48	40	47	44	44	46	54	53	59	74	64	43	50	48	44	46	46	39	52	56	55	71	60
13.75	63	79	54	55	52	50	51	48	59	53	64	57	67	50	51	48	47	42	46	50	58	55	62	63	61	49	47	40	44	47	41	47	53	53	57	74	63	43	51	49	45	47	47	38	50	54	54	71	58
14	64	81	55	58	57	50	56	48	61	55	64	59	68	53	51	49	49	44	46	51	57	55	64	63	62	49	50	40	46	46	44	49	55	56	59	75	64	44	51	49	46	48	49	40	50	56	54	72	60
14.25	65	81	54	57	56	49	52	48	62	55	62	56	64	50	49	49	49	43	45	49	58	57	62	61	63	49	47	37	47	46	43	48	53	52	56	74	64	43	49	50	44	47	46	41	51	55	52	69	60
14.5	64	81	55	56	56	51	52	48	62	58	64	57	66	50	48	51	49	44	46	53	59	58	66	60	64	49	48	39	47	47	46	51	55	56	61	73	66	44	50	48	46	48	47	40	52	56	55	72	61
14.75	63	85	55	57	56	51	56	49	65	58	64	58	67	53	49	50	51	45	47	50	59	57	64	63	62	50	51	40	47	47	44	50	54	53	60	74	63	43	52	51	46	49	48	41	53	57	56	72	60
15	65	85	59	61	59	53	58	53	65	60	64	61	70	55	55	53	54	47	50	55	59	60	65	66	65	51	51	42	51	50	47	50	58	56	58	77	66	48	57	54	50	50	50	43	55	59	55	71	62
15.25	67	86	56	61	58	55	57	51	65	58	64	56	72	54	55	52	53	50	46	56	61	58	68	67	67	51	53	41	50	48	46	52	57	58	64	76	69	46	55	52	48	51	52	43	57	59	59	70	63
15.5	63	81	54	58	55	48	53	48	63	54	62	54	66	51	49	50	49	45	48	52	56	57	61	60	62	49	49	38	46	45	44	48	54	55	59	72	62	43	51	49	46	47	46	39	52	57	52	69	58
15.75	64	84	57	58	55	51	55	50	64	56	63	57	68	53	52	50	52	46	47	51	58	58	64	63	63	49	48	39	48	49	46	50	54	55	58	73	65	43	52	50	47	48	47	39	50	56	55	70	59
16	63	86	55	57	55	50	54	50	62	55	64	57	66	52	51	49	50	46	47	52	59	58	65	60	61	51	50	39	49	46	43	48	54	55	57	74	64	43	52	49	47	47	47	40	53	56	55	68	59
16.25	66	86	56	58	56	52	59	50	63	57	66	57	70	55	52	52	52	48	50	52	58	59	66	63	65	49	50	39	47	47	45	50	56	56	61	74	66	44	54	52	49	50	49	42	53	57	55	70	62
16.5	65	88	58	59	56	50	57	50	65	59	65	58	69	53	53	51	52	47	51	53	58	58	65	62	64	51	48	40	48	49	47	53	56	55	58	75	65	45	54	51	47	50	48	41	52	59	57	70	60
16.75	67	90	59	60	61	54	58	53	66	59	69	60	69	57	54	55	56	49	51	55	61	61	67	66	67	52	52	43	51	51	48	52	58	58	62	76	68	46	56	53	49	51	51	46	53	59	57	72	62
17	63	86	55	58	56	51	57	50	63	57	63	57	67	52	50	52	53	48	47	53	58	59	64	61	64	48	51	39	49	49	44	50	55	56	59	74	65	46	53	50	48	48	48	41	55	58	57	69	59
17.25	63	86	53	56	56	51	56	49	64	56	65	56	67	52	50	52	51	47	47	53	58	58	67	62	62	48	48	39	48	48	45	48	56	53	60	73	63	43	53	49	45	47	49	39	53	56	55	69	60
17.5	65	87	54	58	57	52	55	50	64	58	65	56	67	51	53	51	51	47	48	52	58	59	63	62	63	49	49	38	47	47	45	48	54	55	61	76	65	46	54	49	46	48	46	40	52	56	56	67	61
17.75	66	89	57	61	61	55	59	52	66	59	65	59	70	55	56	54	54	50	52	55	63	61	68	66	65	50	50	41	50	49	47	52	58	59	64	76	68	48	56	53	49	53	52	44	55	60	60	71	62
18	62	87	54	54	54	50	53	49	62	54	62	56	66	49	50	50	52	45	48	52	57	58	64	59	63	46	48	38	46	46	43	49	53	54	59	72	64	44	52	47	46	47	49	42	53	56	53	68	59
18.25	68	91	60	60	59	54	57	54	68	59	66	59	72	57	57	55	54	48	50	55	60	60	67	64	67	53	53	42	53	50	50	52	57	59	61	78	67	47	59	54	50	52	52	44	57	59	59	73	62
18.5	66	90	58	61	62	52	58	55	68	58	66	59	72	55	54	53	56	50	51	55	62	62	68	64	64	52	52	44	53	51	48	53	58	57	61	77	66	45	56	53	52	50	51	44	55	59	56	74	61
18.75	67	90	58	61	60	53	56	52	66	60	65	58	69	54	54	54	55	49	50	55	62	62	67	64	65	51	51	41	52	51	47	51	59	55	61	76	67	46	56	52	48	52	51	41	53	59	57	73	63
19	65	87	57	59	58	52	56	52	64	59	65	58	69	54	52	53	54	48	50	56	60	60	65	62	64	50	51	41	51	47	46	50	57	58	61	75	65	48	51	51	46	49	51	42	55	57	57	72	60
19.25	66	88	55	58	57	53	56	49	67	56	65	57	69	52	53	52	54	46	48	53	61	57	64	62	64	48	50	39	50	50	46	50	55	56	59	75	65	44	54	50	48	48	50	41	53	58	54	69	59
19.5	65	90	59	60	59	52	58	52	64	58	66	59	70	57	53	53	57	46	52	54	61	61	66	64	63	51	49	41	50	51	47	50	56	57	61	75	65	46	55	51	50	51	49	43	54	59	56	70	62
19.75	62	86	54	56	54	49	54	50	63	54	63	56	65	52	51	49	50	44	47	50	57	56	64	58	60	47	48	39	47	47	44	48	53	53	57	74	61	44	51	50	46	45	46	37	53	55	54	68	59
20	64	89	58	60	59	52	53	52	66	58	65	57	69	55	52	54	56	47	49	56	59	61	62	59	63	52	52	43	52	49	49	53	54	58	57	75	64	48	55	52	49	51	50	43	54	58	57	72	60
20.25	65	89	57	60	59	50	54	51	65	56	66	57	68	53	53	55	54	45	50	56	58	59	66	60	65	50	50	41	52	50	47	50	55	57	60	75	65	45	54	51	48	49	51	42	55	60	57	71	61
20.5	65	87	56	57	59	51	57	50	67	55	63	56	68	54	52	55	53	47	50	55	60	61	67	61	63	50	51	42	48	48	46	50	56	57	63	74	65	45	53	51	47	49	50	42	54	57	56	69	60
20.75	65	88	56	59	56	50	52	49	63	55	63	54	67	52	51	52	55	46	51	54	58	60	64	58	63	51	50	41	50	49	47	52	56	56	61	76	66	44	56	52	48	49	49	41	54	57	56	70	60
21	62	88	57	59	58	50	53	51	65	58	64	58	67	53	52	53	55	46	47	53	59	58	64	59	64	53	52	41	49	49	49	50	54	55	59	75	63	46	54	53	48	49	49	41	53	57	55	74	59
21.25	63	84	52	58	57	48	53	49	64	54	63	56	66	54	51	52	54	46	47	54	57	55	62	58	59	48	48	39	47	47	46	48	53	55	59	74	60	43	52	50	46	47	49	39	50	56	53	68	59
21.5	67	89	58	59	60	54	56	54	66	58	65	59	69	58	56	56	55	49	52	55	61	62	67	62	64	52	50	43	50	51	49	52	56	58	61	76	67	47	55	52	49	53	52	42	55	58	58	74	63
21.75	66	88	56	59	58	52	55	52	66	56	65	57	65	55	51	54	54	47	50	54	58	60	64	58	65	52	50	42	51	49	48	50	56	57	61	75	65	47	55	51	48	48	49	41	53	59	55	71	61
22	64	87	56	57	56	50	55	50	64	56	63	55	68	53	51	53	51	48	49	55	58	59	65	61	63	48	48	40	48	49	43	52	54	55	62	75	63	44	53	52	48	49	48	42	53	57	57	71	60
22.25	65	90	59	60	61	52	57	53	65	57	64	58	68	55	55	54	57	48	49	55	59	60	65	61	64	52	53	43	52	50	48	51	56	57	59	76	64	48	55	51	50	51	52	43	56	58	56	71	61
22.5	65	87	61	61	61	52	54	53	67	58	64	57	68	56	55	57	58	50	51	56	60	61	64	61	65	53	52	44	52	49	50	53	57	58	59	75	66	46	57	53	51	52	51	42	55	60	56	72	61
22.75	64	86	57	60	59	50	57	51	65	56	63	56	67	55	52	56	54	48	50	56	59	60	65	61	64	51	51	42	51	48	49	51	56	57	60	76	66	45	55	51	48	52	51	41	55	59	56	71	60
23	62	84	55	57	57	50	57	47	65	54	62	56	68	54	51	52	52	47	48	52	58	59	62	60	61	47	49	40	47	48	46	51	55	55	57	75	62	44	53	50	46	49	49	40	51	56	56	67	58
23.25	64	85	56	57	57	53	58	51	67	56	64	57	68	54	53	52	53	49	50	56	61	59	65	61	64	50	50	42	48	51	49	52	56	57	60	75	64	45	53	49	47	51	50	42	57	57	56	71	60
23.5	64	87	55	60	58	51	56	52	65	58	62	56	66	54	54	55	52	48	52	55	58	59	64	59	62	51	51	43	50	50	48	52	56	58	61	75	63	45	53	51	49	50	52	41	54	59	56	70	60
23.75	65	88	56	59	58	52	54	51	66	56	64	58	67	54	53	55	54	47	51	53	57	59	63	59	62	50	52	43	52	48	49	50	54	56	57	74	63	44	55	54	49	52	49	42	52	59	55	69	60
24	64	89	56	58	58	51	56	52	67	56	63	57	68	52	53	52	55	46	50	54	60	59	62	62	62	50	50	41	49	49	47	51	55	58	58	73	63	44	56	54	47	50	50	40	53	58	54	71	60
24.25	64	87	57	59	61	51	57	51	66	57	64	56	68	55	53	55	58	48	50	54	59	60	65	60	65	50	52	41	52	50	49	51	56	58	59	76	64	46	56	53	49	52	51	43	56	59	58	72	61
24.5	63	87	55	57	57	50	54	51	64	54	63	53	66	53	51	53	53	45	49	54	59	59	64	58	62	48	47	40	46	48	46	48	55	56	59	71	63	43	54	50	48	49	49	41	53	57	54	69	58
24.75	64	87	56	59	59	50	55	51	66	54	62	56	68	54	52	54	55	47	50	53	57	60	62	58	63	52	52	43	50	51	48	49	54	55	59	73	62	45	54	50	48	49	49	40	53	58	54	70	60
25	63	86	57	57	58	49	55	49	65	55	63	56	66	53	52	53	55	46	49	52	57	58	63	58	60	48	50	40	47	49	47	49	54	56	57	72	61	45	53	52	47	50	49	40	53	57	53	69	60
25.25	65	84	59	59	59	53	53	52	68	58	63	57	66	56	54	55	55	48	50	56	59	61	65	60	63	50	54	41	50	50	47	49	53	57	60	75	65	45	55	53	48	51	50	42	54	60	55	72	59
25.5	64	86	56	59	57	48	55	52	66	56	65	56	67	54	54	54	56	50	51	56	59	60	61	57	63	50	49	43	49	49	47	52	56	56	59	74	63	44	55	52	47	51	51	42	55	59	56	71	59
25.75	63	87	57	58	59	50	55	50	65	57	61	58	66	56	53	54	54	49	52	55	60	61	63	60	62	49	50	41	50	50	48	52	55	56	59	76	64	45	56	54	48	51	50	41	54	57	56	70	61
26	65	87	60	61	61	53	59	52	68	58	65	59	69	57	58	56	57	49	54	57	60	61	66	62	65	53	54	43	53	51	49	54	57	59	60	75	67	48	55	54	50	53	53	44	56	61	58	74	62
26.25	62	84	56	57	55	52	55	47	62	53	60	56	65	51	51	52	52	47	47	52	57	58	60	58	60	48	48	39	47	51	46	49	51	55	58	74	60	45	53	51	44	51	49	40	52	55	55	69	58
26.5	64	84	58	58	60	51	57	52	66	55	63	59	68	55	55	54	57	48	51	56	60	60	65	60	62	50	51	43	51	51	48	51	55	57	61	74	64	44	56	52	48	52	51	43	55	59	55	71	60
26.75	64	86	57	60	59	52	59	51	67	56	63	59	70	57	54	56	58	48	53	55	60	60	65	62	64	52	52	43	54	49	49	53	56	57	61	74	65	45	57	53	49	50	52	43	52	59	57	71	60
27	62	85	55	58	57	49	55	51	64	55	61	54	65	55	53	54	55	47	49	57	59	59	62	57	61	49	51	42	47	51	47	51	54	57	57	73	62	44	56	50	48	51	49	40	54	58	55	68	58
27.25	67	86	58	61	62	55	60	55	69	57	66	58	72	57	57	60	58	53	54	59	63	64	67	66	64	51	54	46	54	53	50	53	58	59	66	75	64	46	59	53	50	56	55	45	58	60	62	71	62
27.5	60	81	55	55	55	47	53	50	64	52	59	55	65	52	52	53	54	46	49	54	57	59	60	55	59	48	49	40	48	45	47	49	52	53	56	71	61	43	53	50	47	49	48	38	54	56	54	68	57
27.75	61	84	54	58	59	51	54	51	65	56	63	56	66	55	54	56	56	49	52	56	60	61	62	59	61	49	50	42	51	49	50	51	55	56	60	73	63	43	56	50	50	52	50	42	57	58	57	70	60
28	63	81	56	58	56	51	59	52	65	53	62	59	68	57	55	55	56	49	51	57	61	60	62	59	63	50	52	42	52	51	48	52	55	58	60	75	64	44	56	53	48	52	51	43	54	60	55	70	59
28.25	60	81	56	57	56	47	54	51	64	52	60	55	64	52	52	52	53	46	51	53	58	58	60	55	60	48	48	40	49	48	47	51	52	53	57	72	61	43	54	50	46	49	49	39	54	58	53	68	58
28.5	66	83	58	59	60	53	58	56	70	57	64	58	69	57	56	55	57	51	54	58	62	64	66	59	64	51	54	42	53	50	51	54	57	58	61	74	66	46	57	54	49	53	53	43	58	61	57	73	61
28.75	63	82	57	57	59	49	55	51	67	56	63	57	67	55	54	56	57	49	51	56	60	61	61	60	62	51	53	46	53	49	49	53	54	57	58	73	63	47	57	53	49	52	50	42	57	59	55	70	58
29	61	81	57	59	55	49	52	50	63	51	59	55	64	54	53	53	55	48	49	54	58	58	61	56	60	50	48	42	51	47	48	49	52	54	56	71	61	45	53	51	47	50	49	42	54	58	52	66	57
29.25	65	81	57	59	59	56	57	54	66	55	63	58	68	56	55	57	57	50	53	57	60	61	66	60	63	51	53	43	51	51	50	53	55	57	59	74	64	46	57	53	50	54	53	44	55	59	57	71	61
29.5	60	78	53	56	55	47	52	49	65	52	60	56	64	52	52	52	55	46	51	53	55	59	59	56	59	48	50	38	48	46	46	50	53	54	54	72	59	44	53	51	47	50	49	40	53	55	52	68	58
29.75	61	78	55	57	57	49	55	49	64	52	60	57	62	56	52	55	56	48	51	54	58	59	61	56	58	49	49	41	49	49	45	52	52	56	57	73	62	46	54	51	48	52	51	41	52	56	52	69	58
30	62	79	57	58	57	51	56	52	66	55	62	58	63	53	55	54	56	49	50	57	59	61	62	58	60	50	50	41	51	48	47	51	54	57	59	73	64	47	56	53	47	52	51	43	54	56	56	69	60
30.25	63	78	55	56	57	50	57	51	64	53	62	58	64	55	52	54	54	48	52	56	59	58	62	59	60	50	49	41	50	50	48	50	54	56	58	74	59	45	53	54	47	49	49	42	55	57	55	70	57
30.5	62	78	53	57	57	49	55	50	66	52	61	59	64	52	52	53	55	48	50	55	59	57	62	60	60	46	49	42	50	48	49	50	54	55	57	73	61	43	55	51	47	51	50	41	55	56	54	68	58
30.75	63	78	57	58	58	53	57	51	65	52	59	59	64	55	53	56	56	49	50	55	60	60	63	62	61	49	50	41	51	50	48	50	54	55	57	74	61	43	58	53	49	51	50	41	55	59	55	69	58
31	57	77	53	55	54	47	50	47	63	51	58	57	61	51	50	51	54	43	47	51	54	56	57	56	57	48	47	39	49	45	46	50	50	54	54	71	59	40	53	49	43	48	49	38	52	54	51	67	56
31.25	60	76	52	55	57	50	52	48	62	53	59	55	63	51	49	52	54	43	48	54	57	58	60	55	60	45	47	40	49	45	46	48	52	54	56	70	60	43	54	49	45	49	48	40	53	55	53	68	56
31.5	62	77	53	55	56	50	53	50	64	55	61	58	64	54	50	52	53	46	51	55	57	57	59	57	58	47	47	41	51	48	48	50	53	57	56	73	59	44	53	50	47	51	48	43	53	57	53	69	57
31.75	64	79	56	57	58	49	56	53	66	54	61	60	67	54	54	53	57	48	51	56	59	59	63	61	60	49	52	41	52	49	48	48	55	56	59	73	62	45	57	52	49	54	50	42	56	56	55	69	59
32	62	77	57	58	56	54	55	51	65	52	60	57	64	54	53	54	56	47	52	54	56	58	60	61	61	50	52	42	52	50	48	51	54	55	57	74	63	46	57	54	48	51	50	43	53	56	53	69	59
32.25	61	79	54	55	55	49	54	51	65	52	60	58	64	53	51	54	54	47	48	54	59	57	62	59	58	46	49	37	48	47	49	50	54	52	57	74	61	45	53	50	46	49	49	41	53	57	56	68	58
32.5	61	77	54	54	55	47	54	48	65	53	58	56	61	52	51	53	53	46	49	53	58	56	59	57	58	47	48	38	52	46	46	51	52	54	54	73	60	43	53	50	47	50	47	39	52	55	52	66	57
32.75	59	75	49	53	53	46	51	46	61	51	57	55	59	50	48	51	51	44	48	52	55	58	57	54	56	45	46	37	48	46	43	48	52	54	55	68	58	42	52	48	44	48	47	39	49	54	51	66	54
33	57	75	52	55	52	45	53	47	62	50	60	56	62	52	50	52	54	45	49	52	54	55	59	56	58	47	47	37	47	48	44	50	52	51	54	70	60	42	54	48	43	46	48	39	51	54	52	67	56
33.25	61	79	53	54	55	48	53	48	62	51	59	55	63	52	50	52	55	47	50	52	58	56	59	56	58	45	48	39	49	48	45	47	54	55	56	71	59	42	54	49	46	49	47	40	52	55	52	68	57
33.5	58	74	51	53	54	47	53	47	62	49	58	56	61	53	47	50	54	43	48	53	56	55	57	56	55	48	47	38	47	46	45	49	52	52	56	70	57	41	52	49	45	49	47	38	52	55	49	66	55
33.75	59	78	52	55	55	48	54	50	65	53	60	58	64	52	49	53	55	47	50	55	59	57	61	57	59	50	49	39	50	48	48	49	53	56	59	69	59	45	53	49	48	51	48	43	55	58	54	68	56
34	59	75	51	54	52	46	51	49	62	52	59	55	61	49	47	52	53	43	47	52	57	56	58	54	56	46	46	39	49	45	45	46	49	53	56	70	57	41	52	48	47	48	47	39	51	54	52	67	54
34.25	61	77	53	53	55	48	54	51	63	52	61	57	63	51	48	51	52	47	49	53	56	56	61	57	59	48	47	40	50	46	45	50	54	55	55	71	62	45	55	51	45	49	49	41	54	55	53	67	58
34.5	60	78	53	56	54	48	51	49	65	52	61	57	64	53	52	53	53	46	51	54	57	58	60	57	57	49	48	41	52	48	46	50	53	54	58	74	62	46	53	52	48	50	48	39	53	58	53	67	57
34.75	61	77	52	56	53	47	52	48	62	49	59	56	62	52	50	52	53	45	49	51	55	56	60	56	58	45	48	39	47	44	47	47	52	53	55	71	58	43	53	50	47	49	47	40	54	56	54	67	57
35	60	78	53	54	56	49	57	50	63	53	59	60	64	52	51	52	52	46	50	53	59	58	60	60	59	48	50	39	50	48	47	49	53	54	56	72	61	44	51	49	47	50	49	42	54	57	54	68	56
35.25	62	76	51	56	54	47	53	49	64	53	62	56	65	51	49	52	53	46	51	55	59	58	60	59	59	47	48	39	50	48	48	48	54	56	59	72	61	41	53	52	45	49	48	41	53	57	52	68	56
35.5	64	79	55	57	56	49	56	51	64	53	61	59	65	54	51	54	56	48	53	55	61	59	63	58	61	50	50	43	53	51	48	53	56	59	59	73	63	47	55	51	48	51	50	41	55	57	55	71	61
35.75	61	77	52	51	53	47	53	49	61	52	59	57	61	51	48	51	53	45	50	53	57	57	58	58	58	45	48	39	47	47	46	48	50	53	59	71	60	43	52	51	45	49	48	40	51	56	53	69	57
36	61	77	52	55	55	48	51	50	63	52	59	56	63	52	48	50	54	46	50	53	57	58	60	56	57	49	49	41	49	47	45	49	53	54	57	72	59	43	53	52	46	49	48	42	51	57	54	68	56
36.25	61	78	54	54	55	49	52	51	62	53	60	57	63	52	51	51	53	47	49	53	57	59	61	57	59	47	49	42	49	48	45	49	54	56	57	73	62	43	56	52	47	48	50	41	53	58	55	68	57
36.5	58	76	51	52	53	45	48	47	60	50	55	54	60	49	45	51	49	42	46	49	55	54	57	55	54	46	44	37	48	44	45	46	51	52	55	69	57	40	47	49	45	48	46	39	50	56	51	67	54
36.75	59	77	52	52	51	46	50	50	61	51	60	56	62	52	48	51	51	47	48	52	60	56	60	55	57	46	47	42	47	46	45	50	53	56	57	71	59	41	53	49	46	50	47	39	52	56	52	66	56
37	58	76	50	52	52	46	48	47	57	49	56	53	61	50	46	49	51	42	43	50	53	55	57	56	55	46	44	37	46	45	43	47	50	52	55	66	57	42	50	46	45	46	45	38	50	53	47	63	53
37.25	60	78	53	53	55	48	55	49	62	53	60	59	64	53	52	53	54	47	50	55	58	58	60	58	60	50	50	40	51	48	47	50	54	57	57	71	59	45	56	51	49	51	50	42	53	57	53	70	57
37.5	59	76	50	52	52	46	50	46	60	51	58	55	61	50	49	48	50	43	46	51	57	54	59	55	56	47	46	37	46	46	44	48	51	54	55	71	58	43	51	48	44	46	46	40	51	54	51	67	56
37.75	60	77	50	52	52	46	49	46	58	51	58	57	61	51	47	47	50	44	47	52	56	57	59	57	55	46	47	38	47	46	45	46	51	53	56	71	56	44	49	47	45	47	46	38	50	55	52	67	56
38	61	79	54	54	55	47	51	49	61	53	59	57	63	54	50	51	53	47	49	54	59	56	61	55	59	49	49	42	48	47	46	49	55	55	56	74	60	44	54	49	46	48	49	42	55	58	53	68	56
38.25	60	77	51	50	54	47	50	48	60	53	59	58	61	49	50	50	51	44	47	53	56	56	57	57	56	47	48	38	46	47	46	48	52	54	56	71	58	44	53	48	47	46	47	39	52	57	52	68	55
38.5	62	79	52	54	54	47	51	48	61	53	61	57	62	53	51	51	53	45	48	54	61	58	60	58	58	48	50	39	47	48	45	51	54	57	57	73	61	45	53	51	47	51	49	40	53	56	54	68	57
38.75	61	77	53	51	52	47	50	46	58	52	61	57	61	51	50	50	52	46	46	53	56	57	59	56	56	48	49	40	48	48	48	49	53	56	57	68	59	45	52	50	47	50	48	40	52	54	53	68	57
39	63	80	56	56	57	50	54	53	64	56	63	62	64	53	52	56	57	50	51	56	60	60	64	61	61	52	50	43	53	50	47	53	57	58	60	73	65	45	56	52	50	52	52	45	54	59	55	72	58
39.25	61	77	54	54	52	47	51	47	60	53	59	59	61	51	48	51	53	43	49	49	56	56	59	56	58	49	46	39	49	45	45	49	53	53	56	71	59	44	50	50	45	48	46	41	51	55	53	70	56
39.5	62	79	53	57	54	48	52	49	63	54	59	58	65	51	53	53	52	47	50	54	59	57	61	60	59	51	51	43	52	47	46	50	56	55	59	72	60	44	52	53	49	52	50	41	53	57	55	71	59
39.75	60	75	51	51	51	47	52	47	60	51	61	59	64	51	47	49	49	45	48	52	57	57	61	58	58	47	47	36	46	44	44	50	53	52	57	73	59	42	52	49	46	48	47	41	52	56	53	69	55
40	62	78	54	55	57	52	54	50	62	56	62	60	64	54	52	54	55	50	53	56	61	59	63	59	60	48	50	42	51	47	48	51	56	58	59	74	61	47	55	49	48	50	51	43	56	60	55	71	60
40.25	60	77	51	54	54	48	51	50	61	53	61	60	64	51	49	50	52	45	48	52	60	58	60	58	56	48	47	39	49	46	46	50	55	56	57	72	59	46	53	49	48	49	48	42	54	57	53	70	57
40.5	60	79	55	54	54	48	52	49	61	53	61	59	63	52	50	52	51	46	50	54	57	58	61	56	57	48	47	40	50	47	47	50	53	57	58	73	59	45	53	48	47	49	48	41	54	58	54	69	58
40.75	63	81	53	53	54	49	53	48	63	55	63	59	63	52	51	52	54	47	50	55	59	60	60	61	58	49	49	40	50	49	48	50	53	58	58	73	61	46	51	50	48	50	48	43	54	59	54	69	58
41	60	75	51	52	53	47	51	47	61	51	59	55	62	50	49	49	51	47	49	52	57	56	59	58	56	46	49	38	48	47	43	50	55	53	55	71	58	44	51	48	47	48	48	42	51	55	52	68	56
41.25	60	76	50	51	52	45	51	47	59	52	61	56	62	51	47	48	50	42	47	50	56	54	58	57	55	46	47	37	47	45	43	47	53	56	56	70	56	42	51	48	47	48	47	40	51	53	50	68	54
41.5	62	77	51	53	52	49	53	49	60	54	59	57	62	51	48	51	53	46	49	51	58	57	61	57	58	49	49	39	49	46	44	48	55	58	57	73	58	44	52	48	47	49	50	41	51	57	54	70	56
41.75	63	78	53	54	54	48	53	48	59	52	62	59	63	53	50	51	52	46	50	53	57	56	60	59	58	49	50	39	49	47	45	50	54	52	58	72	61	45	50	51	46	49	48	40	53	55	51	69	57
42	64	78	53	55	53	50	57	51	62	55	61	61	66	53	51	51	54	49	50	55	60	57	63	62	58	52	51	38	52	49	46	52	56	57	59	74	62	45	54	50	48	51	49	42	55	56	57	71	56
42.25	57	74	48	49	50	44	52	46	56	49	58	57	61	48	47	46	48	44	43	52	56	54	58	59	55	43	47	36	46	43	44	44	52	54	55	71	57	41	50	48	45	46	46	39	51	53	52	67	55
42.5	59	75	51	51	53	47	49	48	60	53	60	57	60	50	47	50	51	47	48	54	57	59	57	57	57	46	47	39	47	46	47	48	52	57	58	71	59	43	51	45	45	48	49	40	52	58	53	68	53
42.75	59	78	50	50	51	46	50	48	58	51	60	57	60	47	48	49	50	44	46	50	56	55	58	55	55	46	47	37	45	44	45	49	52	54	55	70	57	42	51	47	47	48	46	40	50	55	53	69	55
43	60	77	51	52	52	49	52	49	60	52	60	60	64	50	49	50	52	45	47	52	58	58	59	58	57	48	49	41	48	46	46	50	55	56	57	73	59	44	54	51	47	49	46	41	53	57	53	69	56
43.25	58	74	51	52	52	44	48	45	58	50	59	56	60	50	48	49	51	45	46	53	57	56	59	56	56	46	48	37	46	46	43	48	51	55	55	69	58	42	51	47	46	48	46	39	52	55	49	68	54
43.5	61	76	49	51	52	48	52	46	59	53	60	58	63	50	47	49	52	45	48	49	57	55	58	60	55	47	48	38	47	44	44	49	54	53	56	72	57	44	52	49	47	47	47	40	49	54	52	66	54
43.75	57	72	48	50	49	44	49	45	57	47	57	55	58	47	47	46	50	42	45	48	52	52	57	56	54	43	45	37	44	43	43	46	52	52	54	69	56	40	49	47	43	45	44	38	47	51	48	65	53
44	61	76	52	53	55	48	51	46	60	52	60	58	62	50	49	49	52	45	49	52	58	59	59	59	57	48	49	40	48	47	47	50	53	55	56	73	58	46	51	49	46	48	47	41	52	57	52	69	59
44.25	58	77	50	51	53	46	49	47	58	51	58	56	61	52	45	49	48	45	47	51	57	56	58	57	55	45	47	39	46	45	44	48	52	54	55	72	59	41	50	48	47	48	49	40	52	56	51	68	56
44.5	61	79	53	53	54	48	54	47	60	52	60	59	65	51	50	50	51	47	49	53	58	58	61	59	56	48	48	39	49	47	44	49	54	55	58	73	59	44	53	50	47	49	49	40	53	56	53	71	56
44.75	60	76	51	52	52	48	51	47	59	51	58	57	60	49	48	51	52	45	48	52	56	57	60	57	56	46	47	40	48	46	45	50	51	56	57	71	59	42	53	48	47	49	47	40	53	55	53	69	56
45	61	76	52	51	49	48	53	45	57	49	60	56	61	52	49	47	51	46	47	50	56	56	58	61	54	45	48	36	45	45	42	47	53	54	55	70	60	43	52	47	44	50	45	39	51	55	51	64	55
45.25	63	79	53	56	54	49	54	48	60	53	61	58	64	51	52	51	52	45	49	53	57	57	60	61	58	47	50	40	49	48	45	51	55	56	59	76	59	44	54	51	48	51	49	41	52	57	55	70	57
Data File	E:\wang hancheng\SML\YDLXBPM\PMX_0_220110_A_40.OKA
Set up Time	一月 10 2022 5:21 PM
Position	20-B
Plate Type	PM 1-
Strain Type	---
Sample Number
Strain Name	PM6
Strain Number	YD-1
Other
Hour	A01	A02	A03	A04	A05	A06	A07	A08	A09	A10	A11	A12	B01	B02	B03	B04	B05	B06	B07	B08	B09	B10	B11	B12	C01	C02	C03	C04	C05	C06	C07	C08	C09	C10	C11	C12	D01	D02	D03	D04	D05	D06	D07	D08	D09	D10	D11	D12	E01
0	51	47	42	48	43	50	43	44	54	66	56	70	48	33	38	44	38	42	32	39	52	54	59	56	44	37	37	44	39	43	45	41	44	54	51	60	39	36	29	34	30	33	31	34	40	41	50	55	42
0.25	51	47	42	46	45	50	45	45	56	67	59	69	49	35	39	44	40	42	34	39	53	54	61	59	43	39	37	43	39	46	46	44	46	55	54	60	40	36	31	34	34	32	30	34	42	42	53	55	41
0.5	50	43	40	46	44	50	45	45	54	66	58	73	48	32	37	42	39	40	32	39	54	54	59	58	42	35	33	42	38	43	44	40	42	54	53	61	36	32	28	33	32	34	28	32	40	41	53	54	41
0.75	49	46	39	45	44	48	44	46	53	65	57	71	48	35	37	43	39	41	34	38	50	51	62	59	40	37	35	41	37	42	44	41	45	55	52	60	36	32	30	33	32	33	29	34	41	41	51	57	40
1	49	43	37	44	43	46	44	43	48	62	57	71	46	31	34	42	37	39	30	36	51	53	60	58	39	34	34	41	37	40	43	38	43	53	53	61	38	31	28	31	31	32	27	30	38	40	49	55	40
1.25	52	47	42	47	46	49	47	45	54	67	59	72	49	35	38	45	41	43	35	38	51	54	60	61	45	39	35	42	39	43	47	40	45	55	53	62	40	35	30	34	33	33	31	34	41	43	53	56	42
1.5	49	46	41	45	42	45	45	44	46	62	58	74	47	33	32	41	40	40	35	36	50	52	59	60	42	34	35	38	38	42	42	41	42	52	52	62	38	32	30	29	32	32	29	32	37	39	48	55	39
1.75	52	46	39	45	44	44	47	46	51	66	58	73	50	34	35	44	40	39	34	36	50	53	60	59	42	37	35	41	39	41	44	38	42	52	50	61	40	33	30	32	33	31	30	34	40	42	50	58	41
2	53	47	42	48	47	46	48	44	54	68	60	74	49	36	40	45	43	43	34	39	53	54	64	61	43	38	39	41	39	43	45	42	47	54	55	64	44	35	33	32	35	32	32	33	44	41	53	56	44
2.25	53	46	40	47	48	46	48	47	54	67	61	75	51	35	37	45	42	42	35	39	52	53	61	62	45	40	35	42	39	45	44	43	46	55	52	66	41	35	32	33	32	32	31	34	41	47	50	58	42
2.5	56	48	44	50	48	46	47	48	51	68	63	79	53	34	37	46	44	43	37	42	53	56	64	59	45	39	39	41	41	45	45	43	45	56	55	65	44	33	32	31	34	35	31	34	43	45	52	60	44
2.75	55	49	43	52	50	47	49	45	55	69	65	80	53	38	37	46	45	44	39	42	54	56	65	63	47	40	38	43	44	45	46	43	48	56	58	68	45	35	34	36	36	36	33	37	43	46	53	61	45
3	58	52	44	49	52	50	50	49	57	70	66	80	56	39	41	47	46	48	41	44	56	57	64	65	48	44	40	45	44	46	47	44	49	58	56	68	46	38	36	36	38	35	35	38	44	47	54	64	48
3.25	53	49	42	48	47	44	49	45	49	64	62	77	53	33	36	44	43	44	38	39	53	55	62	59	43	38	38	41	42	45	45	42	46	55	55	64	43	34	32	32	33	33	31	35	42	43	50	60	44
3.5	56	51	43	53	52	47	52	50	57	68	68	81	53	40	42	48	46	44	41	43	55	57	65	64	50	41	39	45	43	47	48	46	51	59	57	72	48	39	36	35	37	35	34	38	46	46	54	64	49
3.75	55	50	43	51	49	46	50	49	55	69	65	80	55	38	37	48	46	45	39	43	56	58	65	63	48	41	41	43	40	45	47	42	49	59	56	70	48	38	34	35	36	36	34	37	45	45	53	63	47
4	56	51	44	51	52	46	50	51	55	70	66	81	57	38	40	43	45	45	37	42	55	57	63	65	48	40	38	42	41	46	46	43	48	59	55	70	48	37	34	33	35	34	30	37	45	47	51	63	47
4.25	57	54	46	53	55	48	55	53	53	68	67	81	57	37	40	47	47	46	40	43	56	59	66	66	51	42	42	45	45	47	48	46	50	60	56	71	47	40	35	37	37	38	34	40	48	49	52	64	49
4.5	59	57	50	57	56	50	56	57	58	72	70	85	59	40	43	53	50	48	43	47	60	62	69	70	53	45	46	49	46	51	51	47	53	64	61	74	51	41	38	39	42	42	37	42	47	51	58	68	53
4.75	56	54	45	55	57	50	54	53	57	71	68	84	60	40	40	48	50	46	42	45	58	60	64	67	52	44	41	45	43	47	50	45	48	61	58	70	50	38	36	37	39	39	34	39	47	48	56	67	50
5	58	57	49	59	58	50	58	55	58	73	72	84	63	42	43	50	53	46	44	48	59	62	71	70	54	45	45	48	47	50	51	45	52	65	59	74	54	39	37	39	43	42	36	41	48	50	57	70	51
5.25	57	56	50	59	56	50	55	58	58	72	71	82	63	41	43	49	52	49	44	47	57	62	70	70	54	42	45	46	44	50	53	48	51	62	59	72	53	40	37	39	42	40	36	40	49	51	57	69	53
5.5	59	60	52	63	60	51	58	63	63	76	74	88	66	43	46	51	58	52	47	51	63	64	74	72	56	47	45	49	48	52	53	50	55	69	63	78	56	42	40	41	46	44	36	44	51	51	59	72	55
5.75	58	60	52	66	62	51	59	61	63	76	73	84	66	43	45	53	57	51	47	50	62	61	71	73	59	44	47	50	48	50	55	49	53	66	62	75	59	42	40	41	47	45	38	42	50	50	57	71	56
6	60	60	52	66	62	54	60	61	62	76	71	85	68	43	46	53	59	49	46	51	61	64	69	74	60	46	49	50	48	51	56	49	54	66	61	77	58	42	40	41	50	45	37	44	51	52	57	72	56
6.25	59	62	57	70	65	54	63	66	65	77	76	87	71	46	46	54	62	52	49	55	66	66	73	74	60	49	49	51	51	54	58	52	54	70	65	80	57	42	42	43	50	50	39	45	51	54	59	73	57
6.5	56	62	55	70	65	54	63	65	64	77	72	86	71	45	46	53	62	51	48	52	64	65	74	74	60	49	50	51	49	52	58	51	52	68	63	77	61	41	41	40	50	50	37	44	52	52	59	76	55
6.75	56	63	57	70	66	54	65	65	65	79	73	87	72	46	47	54	60	50	50	55	65	66	74	77	61	47	51	52	49	51	60	53	54	68	65	79	63	42	41	43	52	48	38	44	51	53	60	75	56
7	60	64	59	74	68	56	69	70	66	81	75	86	74	48	49	55	65	53	52	58	66	67	75	77	65	49	55	55	51	55	60	55	57	67	65	80	65	44	44	45	55	53	40	48	53	54	61	74	59
7.25	60	68	64	78	71	60	70	73	70	82	77	93	76	49	53	59	68	55	56	63	69	72	80	80	67	51	57	58	53	59	66	56	59	74	70	84	68	48	44	47	58	54	42	51	55	57	64	80	62
7.5	57	68	62	77	73	61	68	71	68	81	79	89	75	48	49	56	68	53	53	63	68	71	77	79	66	52	55	56	54	57	63	58	58	71	68	83	66	45	43	45	57	55	40	48	53	56	63	79	61
7.75	62	70	66	81	75	62	71	75	72	87	79	91	78	50	54	59	73	58	59	65	72	72	81	83	73	54	60	60	58	59	67	59	59	71	70	85	71	47	50	49	63	58	42	50	56	59	67	80	62
8	60	71	69	84	75	64	73	75	72	84	79	92	81	53	52	60	72	58	59	65	73	74	79	84	74	53	60	59	58	60	67	61	60	71	68	87	71	48	47	48	62	58	43	51	56	57	65	81	67
8.25	63	78	70	87	80	66	78	78	76	88	82	95	83	57	56	63	77	62	64	70	78	77	83	89	77	58	65	64	60	64	71	62	64	76	72	89	76	51	53	51	68	62	45	53	60	61	70	84	68
8.5	59	75	68	86	77	67	77	78	76	88	80	92	82	54	55	61	77	63	64	70	75	75	83	87	76	58	63	63	62	65	68	64	62	73	71	89	73	49	51	49	65	62	43	52	58	61	67	83	67
8.75	61	79	69	89	79	68	77	80	75	88	85	96	81	56	57	64	79	63	67	71	78	79	87	90	77	59	65	66	64	66	71	66	64	75	76	91	74	50	54	50	68	62	46	54	59	59	70	87	68
9	65	81	71	93	81	68	80	81	78	90	84	96	87	55	57	65	80	65	69	75	80	80	86	89	81	61	68	67	66	68	70	66	64	76	74	94	76	53	56	51	70	65	48	55	60	62	72	86	69
9.25	60	80	70	93	80	67	76	79	78	90	83	91	86	55	57	65	79	65	66	74	80	79	86	89	83	60	70	65	65	65	71	66	63	74	75	92	77	50	53	54	70	65	47	54	59	61	68	84	71
9.5	59	80	69	91	82	68	77	79	77	89	83	93	84	55	54	65	80	64	65	73	80	78	87	91	82	59	66	65	64	66	71	65	62	73	71	92	76	50	52	54	67	63	45	53	59	59	71	86	70
9.75	54	78	66	90	77	65	75	80	74	85	80	92	82	50	51	60	77	61	65	73	79	75	82	88	79	56	64	64	65	64	66	64	57	69	70	91	71	49	49	43	66	61	41	51	55	58	66	82	62
10	59	87	75	97	85	72	81	86	78	92	90	95	92	58	60	71	85	67	73	79	86	84	92	95	88	65	73	73	72	72	74	71	65	76	78	98	79	56	58	51	75	69	50	57	62	63	71	88	72
10.25	59	86	73	97	84	72	81	88	78	92	88	96	86	55	58	68	84	68	71	80	84	85	90	97	85	63	72	71	70	70	73	70	65	75	76	97	77	54	56	52	74	66	48	58	61	61	74	87	70
10.5	61	87	75	99	86	74	82	88	81	94	92	100	90	58	64	67	86	70	78	83	89	87	92	99	92	65	77	76	72	73	75	74	68	78	78	100	79	59	57	53	76	68	50	57	63	64	75	88	71
10.75	60	85	74	99	85	74	80	88	78	94	89	98	87	58	62	67	86	68	75	84	86	86	93	98	90	66	74	73	73	73	73	72	66	75	77	96	77	56	55	55	74	70	48	54	63	63	73	88	72
11	62	92	76	102	89	74	86	91	83	95	96	96	95	60	63	71	90	76	81	87	92	89	95	100	96	71	81	81	77	75	78	76	67	80	77	99	83	60	59	56	80	72	51	59	63	64	75	91	75
11.25	61	90	78	103	88	74	85	86	84	96	95	97	93	61	64	75	89	75	80	87	91	89	97	100	95	70	80	82	78	76	78	75	67	75	78	100	81	60	58	55	78	74	50	60	65	62	77	91	78
11.5	59	94	80	106	89	78	86	90	86	96	97	101	91	62	65	76	92	77	82	90	92	92	99	105	97	71	82	83	80	76	78	77	70	78	78	104	82	61	60	56	80	73	53	60	66	66	76	93	76
11.75	57	91	76	106	89	74	86	90	83	97	94	100	92	59	64	73	90	76	81	87	89	92	98	106	98	70	80	82	78	78	78	77	70	76	77	101	82	59	58	55	77	73	51	58	66	64	78	93	76
12	58	91	75	105	89	74	84	90	83	98	93	104	92	60	66	71	91	77	81	88	91	92	99	107	99	69	83	83	79	77	77	76	65	76	81	103	81	58	58	54	77	73	50	59	64	64	81	93	76
12.25	56	92	77	106	89	75	85	90	86	97	94	100	93	59	69	72	91	80	83	90	91	93	100	109	100	74	82	83	80	76	78	76	67	76	76	101	84	58	58	55	78	72	52	59	65	65	78	92	76
12.5	57	93	80	105	90	75	85	87	87	99	93	103	93	59	68	71	90	77	85	91	95	94	101	109	100	73	83	86	82	78	78	77	70	77	77	103	82	61	61	56	80	71	52	60	67	66	82	94	76
12.75	56	94	78	106	88	75	84	87	84	98	94	106	93	59	66	71	91	79	85	90	93	94	99	111	102	73	84	87	81	77	79	78	65	77	76	102	84	60	58	53	79	74	52	58	63	65	82	92	76
13	59	97	82	111	94	79	89	94	91	102	98	106	97	64	73	78	95	84	90	95	97	98	106	119	105	78	88	91	86	82	84	83	72	80	80	107	86	65	63	57	84	76	57	63	69	68	86	98	81
13.25	58	97	81	111	93	77	87	92	88	102	96	107	96	63	71	76	94	84	90	95	98	99	102	113	104	76	86	90	88	81	82	80	70	78	79	107	87	63	62	56	83	76	53	63	68	66	85	99	80
13.5	58	95	79	111	92	76	87	89	86	101	95	105	94	61	68	75	94	82	88	93	95	97	100	113	105	75	87	89	87	80	80	79	68	77	78	104	84	63	60	54	82	74	53	60	65	63	82	94	77
13.75	56	96	80	111	91	76	88	90	85	99	96	107	95	61	68	75	94	84	88	94	94	96	101	115	105	76	86	91	86	78	82	80	67	76	78	104	84	62	60	54	81	74	53	58	65	65	81	98	77
14	57	98	80	112	92	77	88	91	88	101	97	108	95	62	71	77	96	85	90	95	96	99	104	117	105	77	89	91	86	81	83	80	70	77	81	105	85	63	60	56	81	76	54	60	64	66	84	99	79
14.25	57	94	80	111	93	78	86	91	89	100	96	107	93	64	70	74	95	84	89	96	97	98	103	117	107	77	88	92	88	80	80	81	69	77	78	105	85	64	59	56	80	74	52	59	69	65	82	96	77
14.5	57	95	80	111	94	76	89	93	88	103	97	108	96	61	75	75	95	86	90	97	97	102	106	118	108	79	88	91	91	82	83	83	68	79	80	106	84	66	61	56	83	76	53	60	66	67	85	98	77
14.75	56	97	83	113	95	80	90	95	90	103	96	109	96	65	73	78	98	89	93	98	97	101	106	121	109	80	90	94	90	84	84	85	72	80	81	106	87	67	62	56	84	77	55	61	67	66	87	99	80
15	58	101	84	116	97	82	94	95	90	103	101	111	98	67	75	79	99	90	92	100	101	104	107	120	110	83	92	96	93	84	84	85	71	80	84	110	87	69	64	57	84	76	56	62	69	70	88	100	84
15.25	59	102	84	117	96	81	92	94	88	106	98	110	100	66	73	80	101	92	96	100	101	104	108	121	112	83	94	98	92	87	86	85	71	80	81	110	88	69	64	58	85	77	56	63	69	67	85	100	83
15.5	55	97	82	113	92	78	88	90	86	100	96	106	95	62	69	78	97	89	93	97	95	100	103	119	108	77	91	93	89	82	84	82	69	76	76	105	84	65	61	54	81	75	54	60	66	64	82	96	79
15.75	57	99	84	114	96	82	91	94	91	103	98	111	98	65	73	77	100	92	95	100	100	102	109	121	110	81	93	97	91	88	83	84	71	78	79	108	84	69	63	55	83	74	53	61	69	66	86	99	82
16	55	99	84	117	94	79	90	92	89	102	97	109	96	63	70	78	100	93	93	98	100	101	106	123	111	80	91	96	92	84	86	85	71	78	79	107	85	68	64	55	83	75	53	62	69	67	83	99	81
16.25	56	101	85	119	98	83	93	96	91	106	99	111	97	66	74	79	100	94	96	102	100	103	109	125	114	80	95	101	94	88	86	87	73	80	80	109	87	70	65	57	84	77	56	63	68	69	86	101	83
16.5	56	101	86	117	96	82	91	92	89	105	100	112	97	67	72	79	100	95	96	102	100	103	108	123	113	82	91	100	94	86	86	85	72	82	82	110	88	69	64	56	85	76	56	63	68	68	87	102	84
16.75	59	102	88	119	100	85	94	97	91	106	99	115	98	67	75	81	100	97	97	105	104	107	114	125	116	85	94	103	97	91	88	88	75	82	85	111	91	72	67	60	87	80	59	64	71	69	88	101	86
17	57	101	83	117	96	81	91	92	86	105	99	111	97	65	70	77	98	95	95	101	102	104	109	123	115	82	93	100	94	88	89	87	72	79	83	109	88	69	64	57	85	77	55	61	71	71	86	100	84
17.25	54	99	85	117	94	80	91	94	90	104	98	109	95	64	71	79	99	96	96	101	102	102	108	125	114	82	93	101	93	88	85	86	73	81	81	109	86	68	64	54	83	76	56	62	70	69	83	99	84
17.5	55	100	85	115	95	82	92	93	89	103	99	109	97	67	69	81	98	97	96	100	101	104	110	124	113	83	92	102	95	88	86	87	72	79	84	110	86	69	65	56	82	77	56	62	69	69	83	101	85
17.75	56	101	86	119	99	85	92	96	91	106	99	111	98	68	73	80	100	99	98	104	106	106	113	128	116	84	94	105	96	91	89	88	73	83	82	111	91	71	67	56	85	77	59	63	71	70	86	102	86
18	55	99	85	115	94	82	90	90	85	103	98	110	95	63	72	76	99	98	94	101	103	102	110	122	115	81	93	102	94	88	86	86	69	82	83	108	86	68	65	55	81	74	55	62	68	64	84	99	84
18.25	59	104	88	119	99	85	95	97	91	106	102	114	101	70	76	81	101	102	101	106	108	107	113	129	118	84	97	105	100	93	90	91	75	84	87	111	90	73	69	56	86	79	59	66	73	72	88	105	88
18.5	58	104	87	120	99	86	96	97	90	107	100	114	101	67	76	84	102	104	99	106	105	108	113	127	117	87	95	107	97	93	90	90	77	85	86	111	91	71	69	59	86	78	61	65	72	73	91	105	87
18.75	58	103	88	121	98	88	94	95	91	104	102	110	99	67	75	83	101	102	98	104	108	107	112	126	117	85	95	108	99	94	88	91	74	86	87	113	88	74	70	57	86	78	60	65	74	71	86	103	89
19	55	102	88	118	99	87	93	94	91	105	100	110	101	67	75	80	100	103	99	103	106	104	111	126	117	85	96	106	98	93	87	90	76	82	85	109	91	71	67	56	85	75	58	65	73	70	86	101	86
19.25	56	102	88	118	98	86	92	94	87	104	101	110	97	66	73	81	100	103	97	103	106	103	111	123	117	83	94	109	98	94	87	88	73	82	86	109	89	72	67	55	85	77	57	65	72	71	85	102	87
19.5	58	102	86	118	100	87	94	95	89	108	102	114	100	69	75	83	101	104	99	104	108	106	113	127	118	87	96	114	98	95	90	89	77	83	84	113	91	72	68	57	84	77	61	67	74	73	89	104	88
19.75	53	99	84	115	95	83	91	92	86	102	100	110	96	65	75	80	97	100	95	100	104	104	109	123	115	83	91	116	96	90	85	86	73	81	83	107	89	69	67	53	82	74	57	65	71	71	86	102	84
20	56	100	88	119	100	87	93	95	91	107	102	109	100	66	77	81	98	105	98	104	105	106	113	126	119	86	95	107	100	95	87	91	75	82	83	111	90	71	67	58	84	76	60	69	74	74	89	104	88
20.25	55	103	88	118	102	87	94	95	90	108	101	105	98	67	77	83	100	106	100	102	107	104	116	127	120	85	95	106	99	95	88	90	76	84	84	110	90	72	70	57	84	78	58	67	75	70	85	102	87
20.5	58	102	86	117	98	86	93	95	87	106	101	110	99	65	76	83	101	104	98	104	105	104	113	122	118	84	93	102	100	95	87	91	75	84	84	109	90	73	69	58	84	77	59	67	74	71	89	104	87
20.75	56	100	87	118	98	88	94	95	89	104	101	111	97	66	78	81	99	106	100	101	106	105	109	125	120	84	93	105	101	97	86	91	76	83	86	108	90	73	70	56	84	78	61	68	71	71	87	104	88
21	55	100	86	118	101	89	92	95	91	104	100	110	99	66	78	81	99	105	99	103	107	103	111	126	118	85	94	108	99	97	87	89	78	83	83	110	89	73	68	58	82	79	57	70	76	73	87	104	88
21.25	55	100	86	117	97	86	92	93	86	103	99	107	97	64	75	80	99	106	96	102	104	100	109	122	117	83	93	104	98	96	87	88	75	81	80	108	91	71	68	56	82	75	58	66	73	71	87	103	88
21.5	59	103	89	119	101	88	96	100	91	109	104	112	101	71	79	86	103	109	101	105	108	105	114	127	122	87	96	107	102	100	89	91	79	85	87	111	94	74	74	58	86	79	65	71	75	75	91	107	91
21.75	56	101	88	118	100	88	93	95	90	105	101	108	98	67	79	81	100	106	97	103	107	101	113	127	119	85	94	106	100	97	90	91	77	84	85	111	91	72	71	59	83	77	64	70	73	72	88	103	90
22	55	101	89	117	98	89	92	95	90	105	102	110	99	66	78	83	100	106	96	102	106	103	111	127	117	84	92	107	101	99	87	91	79	83	83	110	91	72	71	55	81	77	62	69	73	72	88	104	89
22.25	57	101	89	121	101	89	94	96	92	105	103	111	99	67	78	86	101	108	101	101	107	103	114	126	120	86	95	109	101	99	90	93	79	85	87	111	92	72	73	58	83	77	62	71	76	73	88	108	90
22.5	59	104	89	120	101	90	95	96	91	106	103	109	100	70	79	84	101	108	100	103	106	105	113	129	120	86	96	108	103	100	91	93	81	85	83	112	94	75	74	59	85	79	64	73	76	76	88	108	92
22.75	56	102	88	118	99	90	94	94	91	104	104	109	98	66	78	84	97	106	98	103	106	104	111	125	119	85	94	107	101	98	86	92	80	85	85	111	93	72	73	57	83	76	64	73	77	73	87	106	90
23	53	100	88	118	97	89	91	92	89	102	98	110	95	68	77	84	97	105	99	101	104	101	113	125	117	82	91	105	99	97	87	89	78	83	83	110	93	71	72	58	80	77	61	71	73	70	86	104	90
23.25	55	101	88	117	98	89	96	94	90	104	102	109	98	67	78	85	100	108	99	103	102	104	112	125	119	86	93	107	100	98	88	92	79	84	85	110	92	74	71	57	82	76	64	71	78	74	87	107	91
23.5	55	101	89	119	100	88	94	92	88	105	104	110	99	66	77	84	99	108	100	103	105	102	111	127	120	84	93	106	101	99	87	92	79	84	85	110	92	74	73	57	84	78	65	72	75	73	87	105	90
23.75	55	99	87	118	100	89	94	95	92	104	101	109	97	70	79	84	99	107	99	101	104	103	109	124	120	85	92	107	101	100	87	92	79	85	85	111	93	75	73	57	81	76	63	70	74	72	89	107	93
24	56	102	88	118	101	89	94	93	88	103	103	108	100	66	78	84	99	108	99	100	104	102	109	122	119	85	93	108	101	99	87	90	81	83	85	109	94	75	71	58	83	78	64	72	76	72	87	106	91
24.25	55	102	90	118	99	90	92	94	91	105	104	111	99	69	80	87	99	109	99	101	105	105	112	126	121	85	93	108	101	100	87	93	82	85	84	113	95	76	74	59	84	79	65	74	78	75	88	107	93
24.5	53	100	86	117	98	88	94	92	88	103	101	107	96	66	78	82	99	107	97	100	103	101	111	124	115	83	90	107	99	98	86	91	77	81	85	111	92	73	71	56	80	78	61	70	74	71	88	107	91
24.75	56	100	87	117	97	89	96	95	89	104	101	109	99	66	79	85	98	108	98	101	102	101	109	124	118	85	91	106	100	99	87	91	80	84	85	110	94	74	73	55	80	78	67	71	75	71	88	108	92
25	54	101	88	117	98	89	94	92	86	105	101	109	97	69	79	85	100	107	99	100	104	103	109	124	118	83	92	105	99	98	87	91	79	82	84	111	95	75	73	58	82	76	62	71	75	74	87	109	92
25.25	57	100	88	119	99	90	95	95	88	103	104	110	97	70	80	87	100	107	97	98	103	102	111	123	119	85	91	107	99	98	87	93	79	85	86	111	93	77	73	58	81	78	66	72	77	75	89	109	92
25.5	55	101	89	118	99	89	94	94	88	107	102	112	98	66	78	86	100	107	99	99	104	102	111	123	119	86	91	106	100	97	88	92	80	84	85	111	94	76	73	56	82	75	65	72	76	75	88	108	94
25.75	56	101	89	116	99	91	95	94	93	104	104	110	98	68	82	85	99	109	99	99	105	102	110	125	120	87	92	107	99	98	89	94	81	84	85	111	97	78	75	58	81	78	66	72	77	75	89	108	94
26	59	104	91	120	101	92	99	98	92	108	105	115	100	68	82	90	102	111	101	102	106	105	113	125	122	86	91	108	101	101	90	97	85	86	88	112	97	79	75	61	85	80	66	76	79	76	92	112	95
26.25	55	100	87	117	99	88	95	91	87	103	102	109	96	67	79	85	98	106	99	99	101	100	108	121	119	85	89	106	99	98	86	91	78	83	84	109	93	77	73	54	80	76	64	72	74	74	89	107	92
26.5	55	101	89	117	99	91	95	93	90	103	104	109	99	68	81	89	101	109	100	99	105	104	110	123	119	86	92	107	102	98	90	95	81	87	87	111	94	77	77	56	82	78	65	74	74	74	91	109	95
26.75	55	103	90	120	100	91	96	94	89	104	104	112	98	70	80	89	101	109	102	101	104	103	111	124	121	88	91	109	103	100	88	93	83	86	87	112	97	77	75	60	84	78	67	74	77	76	89	110	95
27	55	101	89	116	97	93	95	94	89	103	103	111	98	68	81	88	101	107	99	100	104	100	110	121	119	86	91	106	100	97	87	92	80	84	86	109	95	79	74	56	82	75	66	72	75	75	87	110	92
27.25	61	104	93	120	100	94	98	98	92	107	107	107	103	71	81	93	104	111	101	101	105	104	111	122	123	89	94	110	101	101	91	95	81	88	88	111	97	82	78	61	85	79	70	75	78	75	94	112	97
27.5	55	99	87	114	96	90	92	92	86	103	103	108	97	67	79	83	97	105	95	99	100	101	109	121	118	85	89	104	98	95	86	90	80	83	84	108	94	77	74	56	79	76	62	70	75	75	90	109	92
27.75	57	102	90	115	97	92	94	92	88	104	103	111	99	67	81	86	101	107	100	100	104	100	112	122	120	87	90	107	99	96	89	93	82	85	87	109	96	79	77	57	80	77	66	73	75	75	91	111	93
28	56	100	89	119	99	91	96	94	89	102	105	111	97	70	80	89	102	109	101	101	104	101	110	123	119	86	92	108	102	97	89	95	81	87	86	111	98	80	77	58	83	77	66	73	77	76	89	111	94
28.25	55	98	88	114	95	89	96	92	86	100	103	108	97	66	78	85	98	106	98	101	102	100	110	121	119	85	88	105	99	97	85	92	80	85	85	108	96	78	74	54	79	77	64	72	73	75	89	109	93
28.5	59	102	90	116	99	94	95	95	90	104	106	111	101	71	85	89	103	109	101	104	103	103	110	124	120	88	91	107	102	101	90	97	83	87	88	112	99	81	80	60	83	80	70	75	78	78	92	113	95
28.75	56	98	89	116	98	92	95	93	90	102	106	109	97	70	82	87	101	108	98	101	103	101	109	122	118	87	90	107	98	96	91	94	80	83	87	109	98	80	77	57	80	77	66	73	78	77	92	111	94
29	53	99	88	114	94	89	94	91	88	100	102	108	98	67	83	87	98	108	98	102	100	99	108	120	117	84	88	104	100	95	87	93	79	84	84	110	96	77	76	57	80	75	65	72	73	76	89	109	93
29.25	57	102	91	117	99	94	97	94	91	104	107	111	99	71	83	89	100	107	100	104	104	101	110	121	120	88	91	104	101	99	89	95	84	88	88	111	99	82	78	58	83	78	67	75	76	79	94	111	95
29.5	54	100	88	114	93	89	93	91	86	99	103	106	94	67	80	87	99	107	97	103	100	100	107	117	118	84	88	102	99	94	86	91	79	84	83	109	96	78	75	55	79	74	65	73	74	71	89	109	92
29.75	56	99	88	113	97	90	92	91	90	101	103	108	98	68	81	90	99	106	99	105	101	99	106	118	119	86	88	103	98	97	87	94	80	86	87	109	97	79	77	56	80	76	69	74	75	74	91	111	94
30	58	103	91	114	97	94	95	92	88	101	104	112	100	69	82	89	100	108	101	109	103	102	106	121	120	86	91	103	100	98	88	95	82	87	87	109	97	80	77	59	81	76	69	74	80	77	93	113	97
30.25	57	100	89	114	96	91	93	91	87	102	105	110	96	68	83	89	100	109	98	109	100	101	109	119	120	85	89	102	98	99	89	96	82	88	88	109	98	79	77	58	81	77	68	74	77	75	94	114	93
30.5	57	100	90	115	96	92	93	90	89	101	103	112	97	70	81	91	98	107	101	106	101	101	107	118	119	86	89	102	98	97	89	92	83	85	86	110	98	80	77	55	82	77	68	73	74	76	93	111	95
30.75	55	98	91	115	95	92	94	91	91	104	106	111	97	69	82	90	100	107	100	108	102	101	106	121	120	85	92	103	99	97	90	96	84	88	89	110	97	81	79	60	81	75	70	76	77	75	94	113	96
31	52	98	86	112	95	90	91	88	85	101	103	108	92	66	81	87	95	105	96	109	100	99	106	117	115	82	88	101	98	94	86	91	80	86	84	106	94	80	78	55	79	73	64	70	74	73	91	112	93
31.25	54	98	88	113	92	90	93	91	88	100	104	107	96	69	80	86	97	108	97	106	99	98	103	118	118	84	88	100	98	95	88	93	80	86	85	107	97	78	77	57	79	74	67	73	74	75	91	110	93
31.5	55	98	89	111	96	91	94	91	89	99	104	108	96	69	85	89	97	105	98	108	102	101	105	118	118	84	90	99	99	93	88	92	81	86	86	109	98	79	77	57	78	75	68	72	77	75	94	113	92
31.75	57	98	89	116	96	93	94	92	90	102	104	111	96	71	83	92	101	108	101	108	102	103	107	121	120	87	92	103	100	98	90	94	82	90	86	111	100	82	82	58	82	77	71	76	77	75	96	115	97
32	58	99	89	112	97	91	92	90	89	102	106	105	99	70	82	91	99	109	102	99	103	99	105	117	121	85	92	103	100	96	92	96	82	87	86	109	101	81	79	58	80	76	71	75	78	74	91	113	96
32.25	54	98	88	112	94	90	92	87	86	99	103	110	95	70	80	90	97	106	99	107	98	100	106	119	118	84	87	101	99	95	88	94	83	87	84	109	99	80	77	57	79	77	66	75	76	77	91	112	93
32.5	56	99	87	112	94	92	93	88	88	99	104	107	95	69	81	88	97	107	97	109	100	99	102	118	117	84	90	100	97	95	88	94	81	87	84	109	97	79	78	56	80	75	67	73	75	77	92	114	93
32.75	50	94	85	110	90	89	90	88	87	96	102	105	93	65	79	85	94	105	93	99	98	99	100	117	117	83	88	98	95	92	86	91	80	85	80	106	96	78	75	55	77	70	66	71	73	74	88	110	90
33	53	96	87	110	92	90	91	87	87	98	103	105	93	67	79	89	96	105	96	101	98	98	101	118	117	82	88	99	96	93	86	92	78	86	83	106	99	80	78	55	77	76	66	72	74	73	92	113	90
33.25	56	97	88	111	94	91	91	90	88	98	103	106	93	68	81	88	96	105	97	101	99	98	103	117	118	84	91	100	97	93	86	91	83	86	83	108	100	79	78	56	79	75	67	73	77	73	91	113	92
33.5	53	96	86	110	92	88	90	85	85	96	102	108	93	66	78	87	95	102	97	96	97	96	103	116	115	83	88	98	96	91	87	92	80	86	84	105	95	78	78	56	77	74	65	71	74	73	91	112	92
33.75	55	97	88	111	95	92	91	91	90	101	102	108	95	69	81	88	97	107	99	93	103	101	105	119	120	84	91	100	98	94	87	94	82	88	86	108	100	81	80	58	80	74	68	74	77	76	93	115	93
34	53	96	86	111	93	91	90	88	87	99	102	106	92	68	79	87	95	104	95	93	99	99	102	116	117	82	89	99	96	92	87	92	81	86	83	106	97	80	78	55	76	76	67	74	75	73	91	113	93
34.25	54	95	87	110	93	89	91	90	87	96	104	108	92	70	81	89	95	106	96	96	101	99	102	117	117	86	90	100	97	95	88	92	82	89	85	107	100	80	79	56	78	76	68	74	76	76	93	114	95
34.5	57	96	87	113	94	90	91	89	86	99	102	108	93	67	81	91	97	106	97	93	101	99	104	117	118	84	92	99	98	94	86	94	82	89	85	108	100	80	79	57	81	75	69	74	78	75	94	116	93
34.75	55	98	87	111	92	90	89	90	88	99	103	105	94	70	81	91	96	107	96	95	100	99	104	115	117	83	89	100	97	93	89	95	82	88	86	106	100	80	80	57	80	74	68	75	73	75	91	112	95
35	56	97	87	112	93	90	90	90	88	99	105	108	94	69	81	90	97	106	97	97	98	99	105	116	117	84	92	100	97	93	88	96	83	88	87	107	100	80	80	58	79	75	70	75	76	75	94	114	93
35.25	56	95	87	111	91	91	90	87	86	97	104	109	91	69	81	89	97	104	95	92	100	99	104	117	118	84	89	101	96	91	88	93	83	87	84	103	99	79	79	57	79	74	69	75	75	74	93	114	92
35.5	59	101	87	112	95	91	92	91	91	101	107	109	95	74	83	94	98	106	98	97	103	101	106	117	120	86	93	102	100	94	92	97	85	92	90	109	103	84	82	59	82	78	73	78	79	76	95	116	97
35.75	55	97	86	111	91	90	90	88	87	99	105	107	92	68	80	90	96	103	96	93	99	99	103	116	115	83	88	99	96	90	86	93	81	88	84	105	98	80	79	57	78	72	67	74	73	75	95	115	93
36	55	96	89	111	93	90	89	90	89	99	102	108	95	70	82	89	96	104	98	92	101	99	103	118	118	84	91	101	96	94	88	94	85	90	86	107	101	81	82	56	79	75	68	75	77	76	92	116	93
36.25	57	96	86	112	93	90	89	88	90	98	106	107	94	69	82	90	99	105	97	95	100	100	103	117	120	84	89	101	96	92	86	94	83	91	88	107	101	82	79	57	79	76	69	76	77	74	95	115	96
36.5	51	93	85	107	89	87	88	86	82	97	101	104	89	66	78	88	93	103	95	91	99	97	104	116	115	81	88	97	94	88	84	92	83	87	83	104	97	78	78	55	75	72	66	73	72	74	91	114	91
36.75	53	94	86	111	91	87	90	87	85	97	103	106	90	69	79	89	94	103	95	96	99	97	102	118	117	83	89	100	94	91	87	92	82	88	87	106	101	80	79	55	78	74	68	73	74	75	93	115	94
37	53	92	83	109	88	89	86	85	85	95	100	104	90	66	80	87	92	101	94	95	96	95	100	114	113	82	86	96	93	87	85	91	80	87	81	101	99	77	76	53	74	75	66	73	73	75	92	114	91
37.25	56	96	87	112	94	89	88	89	89	100	106	108	93	71	83	91	97	105	97	100	102	101	106	118	118	86	91	102	97	94	87	97	84	89	87	105	102	84	81	59	79	79	71	76	77	74	96	117	95
37.5	53	93	84	110	89	87	87	85	86	98	101	105	90	68	80	87	93	103	96	96	99	98	100	116	115	81	89	96	96	90	84	92	82	88	84	104	98	81	79	56	75	75	69	74	73	73	92	115	91
37.75	53	91	83	110	89	88	87	87	87	97	102	106	91	67	81	88	94	101	92	96	98	97	101	117	116	81	90	100	94	90	85	93	82	88	84	103	99	81	80	55	77	76	67	74	74	75	92	116	92
38	54	96	84	111	91	87	89	87	86	100	104	108	92	70	82	90	95	103	96	99	101	101	102	119	116	83	90	101	94	90	91	95	85	92	87	105	102	80	81	59	78	78	69	75	76	77	94	116	94
38.25	53	93	82	109	89	88	86	89	86	97	102	106	90	67	81	89	95	104	97	96	99	97	103	117	115	81	89	98	94	88	85	92	83	89	83	105	99	81	80	55	78	75	67	73	76	75	94	114	92
38.5	55	97	86	113	93	90	88	87	86	98	106	106	92	70	81	88	97	104	98	99	98	98	104	117	119	84	90	100	97	93	87	95	85	90	86	107	103	83	79	57	81	78	69	76	76	76	95	117	93
38.75	54	95	86	109	92	88	85	88	88	99	104	104	90	69	83	89	95	102	95	97	100	99	101	118	115	84	90	99	96	90	86	93	84	89	83	102	100	81	79	56	78	75	66	74	76	76	95	117	95
39	57	96	88	114	95	90	90	90	92	102	108	109	92	73	87	91	100	106	100	104	103	102	106	119	120	87	93	102	97	94	91	97	86	95	88	107	105	86	83	61	83	80	72	78	77	81	99	119	97
39.25	55	95	83	110	91	87	86	88	85	97	104	103	89	68	83	92	95	104	97	98	98	98	101	118	119	83	89	103	96	90	85	93	81	90	82	103	101	82	82	56	80	76	67	74	74	77	92	114	94
39.5	57	97	87	113	91	90	87	88	88	99	105	106	91	71	83	92	96	103	96	102	101	99	102	117	119	85	91	103	97	92	87	93	85	92	86	104	102	83	82	58	80	77	70	75	75	76	96	117	96
39.75	53	94	84	110	90	87	84	89	85	98	105	105	90	68	83	91	95	105	96	99	101	97	103	118	117	81	88	99	95	93	87	93	83	91	85	104	101	81	81	56	78	74	67	74	77	76	94	116	94
40	56	97	84	110	92	89	89	90	90	101	105	110	91	71	83	94	98	104	99	102	102	99	106	119	117	86	92	101	96	92	89	95	84	94	86	107	102	83	84	59	82	79	70	75	76	78	98	117	95
40.25	55	93	83	112	89	87	88	88	88	99	104	107	91	70	85	91	96	102	96	100	101	98	101	117	116	83	92	99	96	93	88	94	85	92	87	104	101	83	83	58	78	78	68	76	76	75	96	117	95
40.5	54	95	86	112	92	88	87	88	88	98	104	107	89	70	84	90	97	103	97	100	102	97	104	118	118	84	92	101	96	90	86	93	85	94	87	105	102	84	81	56	78	77	68	75	76	79	97	119	96
40.75	55	93	86	112	93	88	85	88	90	101	104	108	90	71	84	91	97	105	97	100	101	98	101	119	118	83	91	105	97	92	87	94	85	93	86	107	104	85	83	59	82	79	68	76	77	79	95	118	96
41	53	93	82	109	91	84	85	84	87	96	105	107	89	69	80	91	95	104	97	100	99	97	102	116	116	81	91	100	96	88	89	92	81	93	85	104	101	83	83	57	80	74	69	74	74	75	92	115	93
41.25	52	93	81	109	88	84	85	85	85	97	104	106	87	69	80	89	94	101	94	96	98	95	100	118	115	82	89	99	94	89	84	91	81	91	83	103	99	80	81	55	77	75	66	71	74	73	94	115	91
41.5	55	94	83	112	92	86	86	88	86	100	103	106	90	70	83	91	95	104	96	100	101	98	103	117	118	82	89	99	96	89	87	93	83	92	85	105	101	83	80	57	80	75	69	76	77	76	95	117	94
41.75	55	95	82	109	90	84	87	87	88	97	104	105	90	70	82	93	97	103	97	99	100	98	103	117	116	83	90	101	97	91	86	95	82	94	85	104	101	85	83	56	81	77	68	74	75	76	96	117	94
42	56	97	84	113	92	88	87	90	89	99	106	108	90	70	85	95	97	103	98	101	100	98	104	118	118	85	93	103	97	92	89	93	85	93	90	107	103	87	84	60	81	80	71	77	75	78	99	120	97
42.25	51	91	81	109	88	82	82	84	86	95	102	106	86	67	78	90	94	102	94	96	98	97	101	115	113	81	87	96	93	89	83	90	83	90	85	101	100	79	79	54	78	75	65	75	75	72	92	116	93
42.5	53	92	80	108	90	83	84	86	84	98	103	104	87	65	81	90	94	101	96	100	99	98	102	116	117	83	91	101	95	89	85	90	83	91	83	103	101	82	82	56	78	75	66	73	74	74	93	116	94
42.75	54	92	80	109	88	83	84	85	85	98	104	104	87	67	79	90	94	102	95	98	101	96	102	117	117	83	89	99	94	88	87	90	83	93	84	104	101	83	81	56	78	74	66	73	76	74	93	114	92
43	54	93	82	109	90	84	85	88	87	97	104	106	91	69	81	92	94	102	97	99	99	96	102	117	116	84	90	102	96	90	86	92	84	93	85	104	104	82	81	59	80	77	69	75	74	76	92	117	96
43.25	54	93	80	110	89	82	84	84	85	96	103	103	87	66	82	90	94	102	96	98	99	96	101	117	115	83	88	99	95	89	85	91	83	92	82	101	100	81	82	56	78	76	67	72	73	73	94	116	93
43.5	54	92	80	110	90	83	84	87	85	94	103	103	89	69	80	91	94	103	96	99	98	96	101	115	115	83	91	100	93	89	86	90	81	91	84	103	100	82	82	57	78	76	68	74	74	75	94	116	95
43.75	51	90	77	107	87	81	82	82	82	96	100	104	85	66	78	88	93	99	93	97	97	93	100	113	112	77	88	97	91	87	82	87	82	90	82	101	98	80	80	55	75	72	65	70	72	72	90	115	91
44	55	95	81	112	91	85	86	86	89	99	103	107	88	70	84	90	96	102	96	100	100	98	101	120	117	83	91	101	96	91	87	89	83	93	86	104	103	82	83	56	80	78	69	75	74	75	94	118	96
44.25	54	92	80	110	88	83	84	85	87	98	101	106	85	67	80	91	94	102	95	99	98	97	100	117	115	82	89	100	95	89	84	90	81	93	83	102	102	83	83	57	77	76	68	75	74	74	92	116	92
44.5	54	95	82	111	92	85	87	86	87	97	103	109	88	69	79	92	98	104	98	101	102	97	102	117	119	84	93	101	96	92	86	90	84	95	86	105	103	83	81	58	80	78	69	76	77	78	95	118	96
44.75	54	92	79	111	91	83	86	87	85	97	101	106	87	68	82	92	94	102	95	100	100	98	101	117	115	83	88	101	94	90	86	90	84	92	84	103	100	82	81	59	78	77	69	74	74	76	92	120	93
45	51	93	80	110	88	81	81	84	86	95	102	101	88	65	77	92	95	102	97	99	100	97	99	113	117	79	91	99	95	89	87	90	83	95	83	102	103	79	81	55	77	71	68	73	72	72	91	115	95
45.25	54	95	82	111	91	83	85	88	87	97	105	110	86	69	83	95	97	104	97	101	102	96	104	118	118	85	91	101	97	90	87	91	84	96	86	107	103	83	83	58	81	78	67	76	74	76	94	118	94
Data File	E:\wang hancheng\SML\YDLXBPM\PMX_0_220110_A_41.OKA
Set up Time	一月 10 2022 5:21 PM
Position	21-A
Plate Type	PM 1-
Strain Type	---
Sample Number
Strain Name	PM3
Strain Number	YD-1
Other
Hour	A01	A02	A03	A04	A05	A06	A07	A08	A09	A10	A11	A12	B01	B02	B03	B04	B05	B06	B07	B08	B09	B10	B11	B12	C01	C02	C03	C04	C05	C06	C07	C08	C09	C10	C11	C12	D01	D02	D03	D04	D05	D06	D07	D08	D09	D10	D11	D12	E01
0	35	30	23	28	24	25	29	29	31	31	44	51	36	29	24	28	24	19	21	28	29	33	34	46	49	29	22	27	23	25	25	27	27	34	34	50	35	26	24	26	24	22	26	25	32	34	29	50	36
0.25	37	30	27	29	26	25	32	30	34	32	43	54	36	29	24	33	24	21	22	26	33	33	37	48	48	29	24	26	23	26	26	25	29	33	34	51	38	25	24	27	24	25	26	28	27	33	31	50	36
0.5	36	34	24	27	25	25	28	30	33	32	41	51	38	27	25	30	25	21	22	30	30	34	36	46	48	29	25	27	24	26	25	27	27	34	36	49	35	27	25	28	23	24	24	28	30	35	30	50	36
0.75	35	32	26	29	27	25	30	30	33	32	41	53	38	28	25	29	27	23	23	28	31	33	36	48	47	29	24	26	24	25	26	29	29	35	34	50	35	26	25	28	24	25	24	28	30	35	31	49	36
1	35	30	25	26	24	25	33	28	32	31	41	55	36	26	24	28	24	20	22	26	29	31	36	49	45	26	22	26	20	24	23	26	28	31	35	48	36	24	25	26	23	23	22	25	27	34	30	48	37
1.25	37	31	27	29	29	25	33	30	36	33	45	57	35	29	24	31	26	23	23	27	33	34	37	51	46	30	24	27	22	27	27	29	30	35	34	55	38	24	25	28	26	26	26	27	28	35	31	49	38
1.5	37	31	26	26	24	25	29	29	30	30	39	51	37	29	25	28	28	18	23	26	30	30	36	47	45	29	24	26	22	23	25	26	25	35	33	50	36	24	23	27	23	25	24	25	27	33	30	49	37
1.75	35	34	29	29	27	25	29	31	32	33	42	53	39	29	25	28	31	20	24	28	32	35	33	45	43	33	24	26	23	24	27	30	28	33	33	50	38	28	25	26	26	25	26	27	29	35	32	53	37
2	37	37	30	33	30	28	31	34	36	35	46	57	41	32	29	31	33	24	24	30	33	35	37	49	46	34	26	28	26	27	29	31	31	36	35	54	41	30	27	28	27	26	29	30	33	36	32	54	39
2.25	39	33	26	31	29	25	31	29	36	34	43	55	38	29	27	32	28	23	25	27	34	35	37	47	47	32	25	27	25	24	26	28	30	34	33	54	40	28	27	26	26	26	26	28	31	36	32	50	38
2.5	40	38	29	33	30	27	36	34	36	34	43	58	42	31	28	31	32	25	26	29	32	37	39	51	45	32	27	28	23	25	26	30	30	36	37	54	41	28	29	28	27	27	27	30	30	36	33	51	40
2.75	40	33	27	32	29	28	37	34	36	36	45	63	38	28	27	31	27	22	26	29	37	32	43	57	46	26	25	28	22	27	23	28	30	36	39	59	40	28	29	24	25	27	28	30	30	36	33	51	39
3	40	36	31	33	32	30	34	36	39	39	46	60	40	31	27	31	32	26	26	33	35	35	39	50	46	33	27	30	26	29	29	30	31	39	36	56	39	30	27	25	28	29	28	31	32	38	35	54	41
3.25	39	36	29	32	29	28	33	34	36	34	43	56	43	30	28	29	29	22	25	28	35	34	38	51	44	31	25	27	24	25	24	28	30	34	36	54	40	29	26	25	26	27	25	28	29	36	30	51	41
3.5	45	36	29	33	33	31	41	36	43	42	50	63	42	34	29	36	30	28	28	33	40	36	46	61	49	30	30	30	26	30	28	32	35	40	41	62	44	29	31	27	28	29	31	32	34	36	35	55	41
3.75	40	35	28	30	33	30	36	33	37	33	45	59	43	32	29	33	26	23	25	29	34	35	41	55	48	28	27	26	24	25	24	30	30	35	35	57	43	28	27	23	26	26	25	28	30	35	32	49	41
4	43	35	28	32	34	29	37	34	41	38	49	63	41	32	28	36	29	25	28	33	39	36	44	59	48	32	28	29	26	29	28	31	32	41	40	60	43	29	29	24	28	28	29	32	34	38	33	54	40
4.25	39	37	27	31	32	29	35	34	39	37	46	58	42	31	30	32	30	21	26	30	36	36	40	54	46	30	28	30	25	27	26	28	32	38	39	57	44	29	27	22	27	27	28	31	30	35	33	52	41
4.5	42	43	32	36	36	29	40	37	42	39	51	64	44	36	31	32	32	27	27	35	40	39	44	55	47	36	30	33	27	28	31	33	35	42	39	59	46	32	31	28	27	30	29	33	33	37	35	56	42
4.75	41	42	32	33	37	30	36	37	43	40	47	59	46	34	34	32	34	26	28	32	36	38	40	52	47	36	29	30	27	29	29	31	33	40	38	56	46	33	29	26	27	29	29	31	34	38	34	54	43
5	42	40	30	34	36	29	35	39	42	41	49	60	45	34	31	35	33	24	27	31	36	39	40	52	46	33	29	32	28	29	29	31	30	37	36	56	48	31	28	26	27	27	28	33	32	37	33	53	40
5.25	40	42	29	33	36	29	39	36	44	42	50	63	47	34	33	34	31	25	28	33	37	41	44	56	46	32	29	33	27	28	27	32	33	40	41	58	52	29	30	24	27	28	30	32	35	35	35	54	41
5.5	44	43	32	36	39	33	42	42	51	46	55	69	49	35	35	41	33	28	31	37	43	43	50	61	51	35	33	34	30	32	30	34	37	45	44	65	56	33	32	27	30	29	30	34	38	40	38	58	42
5.75	41	42	31	34	40	29	40	40	51	45	54	68	48	37	34	38	34	28	30	33	42	45	47	54	49	37	31	34	29	30	33	35	35	45	43	62	57	33	32	27	30	30	31	32	33	39	36	57	42
6	42	46	31	35	43	33	41	41	51	50	57	71	51	36	35	40	32	27	30	39	43	45	49	58	49	34	32	34	30	31	33	35	36	46	45	67	58	34	35	27	28	32	34	34	38	37	38	60	42
6.25	46	44	32	36	45	34	47	44	54	49	58	73	52	39	37	40	34	31	30	37	48	46	51	63	51	35	34	38	31	31	31	37	39	48	46	68	60	34	34	28	31	32	35	35	37	39	41	59	42
6.5	42	47	32	37	44	29	41	43	53	47	51	68	53	37	36	37	36	28	30	33	43	44	41	51	47	38	33	33	30	29	31	32	34	44	40	59	57	34	33	27	29	30	28	33	33	38	33	57	41
6.75	44	49	31	34	45	34	48	46	55	51	58	72	55	37	40	38	35	30	32	37	45	46	48	59	50	36	32	38	30	32	31	38	36	48	45	65	61	35	35	29	30	30	33	36	39	40	40	60	45
7	42	52	31	35	45	32	45	45	52	48	54	68	54	37	36	35	34	28	29	36	42	43	43	51	46	36	33	35	29	28	30	34	33	45	38	60	57	35	33	29	29	29	28	33	36	36	34	54	42
7.25	47	57	33	38	51	35	51	48	58	53	57	74	60	39	42	38	37	32	33	39	48	50	50	57	52	39	39	38	34	33	34	38	39	50	47	66	61	36	38	30	31	34	34	37	39	41	40	59	45
7.5	41	53	34	37	47	29	47	45	57	49	52	70	56	39	38	35	37	30	28	35	45	46	42	52	47	39	38	35	31	29	31	37	35	46	36	58	57	34	33	28	28	29	30	31	34	36	35	52	43
7.75	45	56	33	37	50	35	50	49	60	55	59	77	59	39	40	41	37	29	31	38	50	49	52	58	50	37	38	37	33	35	35	38	38	53	46	67	61	34	39	29	32	31	34	36	39	41	39	60	42
8	42	57	33	37	52	34	52	50	62	55	58	78	61	40	41	38	36	31	30	37	50	50	50	58	48	37	37	37	32	33	33	39	39	53	47	67	60	34	38	30	31	32	32	36	39	39	39	60	43
8.25	48	61	38	40	55	36	56	54	66	58	60	82	66	45	45	42	40	34	36	39	54	54	52	61	56	40	41	41	35	37	36	39	40	56	47	71	65	38	41	33	33	35	35	40	41	40	42	60	46
8.5	43	61	37	39	57	34	56	54	67	59	61	81	68	43	44	41	39	32	35	41	51	54	52	59	52	39	40	42	32	35	34	41	41	56	47	69	64	34	40	32	35	34	35	38	42	43	41	61	45
8.75	47	61	38	39	58	35	58	58	68	59	63	83	70	46	48	44	39	34	35	41	53	55	53	61	51	39	42	42	36	36	34	41	41	58	48	70	66	36	42	34	33	34	36	38	41	43	42	63	47
9	48	62	37	39	62	36	60	58	69	58	65	85	72	45	48	43	39	35	36	43	53	57	54	62	53	39	43	42	36	36	36	41	44	60	49	72	66	40	43	32	35	35	37	39	43	44	43	61	47
9.25	47	62	35	40	59	37	59	59	70	58	62	87	71	46	49	43	37	33	36	40	56	57	54	59	51	39	42	43	37	38	36	40	43	60	48	72	67	38	41	34	31	34	37	38	41	41	43	62	44
9.5	47	65	37	42	62	35	63	60	73	59	65	87	75	46	51	42	41	37	37	41	59	59	55	63	54	40	43	42	38	39	37	40	42	61	50	73	68	38	45	34	33	35	37	40	43	43	46	64	46
9.75	41	59	31	36	60	30	59	53	67	52	59	83	71	41	46	39	34	30	28	37	53	53	50	56	48	36	40	38	31	32	32	36	37	57	45	68	64	34	38	29	27	31	31	34	38	36	39	58	43
10	47	63	35	41	64	35	61	62	71	60	66	87	77	45	51	43	39	34	35	39	59	59	56	60	51	39	45	42	37	38	36	41	42	63	47	75	68	37	42	33	33	34	35	38	41	42	43	64	47
10.25	45	64	37	43	66	32	64	64	74	58	66	89	77	47	52	42	40	35	36	41	58	59	53	59	53	42	46	45	37	37	38	41	42	64	48	73	67	38	44	34	35	33	37	37	44	42	42	64	47
10.5	47	63	39	44	66	33	63	67	74	57	64	88	80	46	52	43	39	37	34	40	57	58	53	59	52	41	43	45	38	37	37	41	43	64	46	76	69	37	44	33	34	34	35	37	41	41	42	65	46
10.75	48	63	37	42	69	36	65	66	75	59	63	88	82	48	54	46	40	38	37	39	59	61	57	62	54	42	45	44	37	37	37	41	41	68	48	75	70	38	45	32	32	33	35	38	42	41	42	63	45
11	45	65	40	43	71	33	63	69	78	61	65	91	84	49	56	44	41	35	36	43	58	63	56	59	50	44	47	45	38	38	38	43	42	66	49	77	70	39	45	34	33	35	37	37	43	43	45	67	47
11.25	48	62	37	40	68	34	63	68	79	59	64	91	83	47	57	42	39	36	34	41	57	61	58	60	51	40	46	42	39	35	34	42	43	66	49	77	70	36	44	33	30	33	35	35	42	43	43	64	43
11.5	47	68	40	45	75	35	69	73	81	60	64	89	88	53	60	43	43	38	35	42	57	62	54	59	53	43	48	47	40	40	38	40	43	71	50	76	69	41	47	35	34	34	36	38	42	41	45	65	47
11.75	47	66	39	44	76	35	69	75	82	60	66	91	89	53	63	44	44	41	36	42	57	64	56	63	52	44	52	47	40	38	39	42	43	72	50	77	72	40	46	36	33	35	36	36	42	43	45	66	46
12	47	68	39	45	77	34	68	75	82	61	67	92	89	52	62	44	44	40	35	42	58	63	57	63	52	45	52	48	41	38	38	41	45	72	48	79	70	38	46	38	34	34	36	37	44	41	45	67	46
12.25	49	63	38	44	77	34	67	78	85	64	67	92	90	55	63	48	44	39	37	43	59	67	59	63	55	46	53	49	43	41	40	46	46	74	52	81	71	38	49	35	35	35	37	39	43	42	45	67	47
12.5	47	63	35	42	80	33	67	76	88	62	66	89	89	53	62	44	40	40	35	38	56	63	56	59	52	41	49	44	40	38	36	41	43	72	48	77	69	37	45	33	32	34	35	35	43	41	44	66	44
12.75	48	64	37	44	81	37	70	79	88	61	66	93	94	54	66	42	42	40	36	40	60	65	61	64	53	42	54	46	41	38	37	42	46	74	52	78	72	37	47	35	33	36	36	38	45	42	45	66	46
13	51	67	39	44	84	38	70	83	89	65	67	93	93	54	68	46	43	40	37	44	61	67	60	62	55	46	54	49	45	43	40	45	46	79	51	82	73	40	52	35	34	34	37	40	47	43	48	69	45
13.25	45	62	34	41	81	32	69	80	86	61	64	90	91	51	66	41	38	41	34	41	56	63	58	61	51	42	50	45	41	38	36	40	43	75	49	77	71	34	48	33	30	33	34	37	42	39	45	64	43
13.5	45	63	35	42	84	33	68	81	86	59	64	92	92	52	69	41	41	40	35	40	57	64	61	62	52	43	53	46	43	38	36	41	44	75	48	77	69	35	46	33	31	32	34	36	43	40	45	63	43
13.75	42	63	36	40	82	31	67	82	85	58	63	89	92	52	67	40	40	39	35	39	55	63	54	58	49	44	51	48	40	37	36	40	41	76	46	74	68	36	47	33	30	28	30	32	39	37	42	64	41
14	47	67	40	45	89	35	72	89	90	64	65	94	99	57	70	45	46	44	37	44	58	67	58	64	54	45	55	52	44	40	41	46	46	81	50	79	72	40	50	36	34	36	38	37	45	42	46	70	45
14.25	43	62	37	44	84	33	66	85	89	61	64	95	93	53	68	43	41	41	34	42	58	66	60	65	50	45	53	47	44	41	40	45	46	78	52	84	72	37	47	35	31	35	36	37	44	42	44	69	44
14.5	44	65	38	45	86	33	68	90	89	65	66	93	96	53	71	43	44	41	36	42	56	65	58	62	52	46	54	51	46	40	42	45	43	81	50	78	71	40	48	34	31	33	34	35	45	40	44	68	44
14.75	46	65	37	43	88	36	73	89	92	64	68	94	98	57	74	45	44	45	36	42	58	67	63	66	53	45	57	49	44	41	39	45	47	81	54	81	72	37	52	35	34	35	35	38	47	41	49	69	46
15	45	67	41	45	92	34	74	92	91	64	64	95	99	57	75	43	44	45	36	44	58	67	61	64	53	47	55	52	47	42	40	44	45	81	51	80	73	41	51	37	34	34	36	37	46	40	44	69	45
15.25	46	67	41	47	92	36	75	92	91	68	67	94	101	58	75	44	46	46	38	48	58	69	63	66	53	48	60	55	47	41	43	47	45	84	54	81	74	41	51	36	36	35	38	38	48	43	47	70	45
15.5	44	65	40	46	88	34	72	92	92	66	67	95	99	57	74	44	44	46	37	43	59	67	63	67	52	47	57	52	46	42	43	46	46	86	54	82	74	39	50	35	36	35	35	38	47	43	45	70	44
15.75	49	65	40	46	91	37	78	95	95	70	68	99	103	60	78	46	44	49	39	45	59	69	67	70	57	45	58	54	48	43	42	48	49	88	56	83	75	37	52	37	35	35	38	39	50	44	50	70	46
16	45	63	36	43	91	34	74	95	91	68	68	96	100	57	77	44	41	46	36	42	58	69	67	67	53	44	57	51	47	42	39	46	48	84	53	81	72	36	50	34	32	33	36	37	47	38	48	67	44
16.25	46	63	36	42	91	33	72	94	90	68	66	94	100	57	76	44	43	46	37	42	59	68	64	68	54	43	55	51	45	39	40	47	46	85	56	79	74	35	51	36	34	33	35	38	46	39	46	69	45
16.5	48	63	37	45	91	34	75	97	91	70	67	95	102	58	78	46	43	48	39	44	57	70	65	70	57	45	58	54	46	44	42	48	48	86	54	82	73	37	50	34	34	34	36	38	48	41	49	70	43
16.75	50	64	39	45	93	36	75	97	94	70	69	100	104	61	79	48	44	50	39	44	62	68	67	70	56	46	60	55	48	45	43	49	48	88	59	82	76	38	50	37	35	35	40	41	49	44	49	71	47
17	48	65	39	45	92	37	75	100	93	71	66	99	106	59	79	46	45	51	39	45	62	70	69	72	56	46	60	55	47	46	43	49	50	89	59	81	76	39	53	37	34	33	39	43	49	43	49	71	45
17.25	46	68	40	48	93	37	75	102	92	72	70	101	104	60	79	46	44	50	39	49	60	71	68	71	57	49	59	60	48	46	47	49	49	89	59	80	75	39	52	38	36	35	38	40	50	44	49	74	47
17.5	49	64	37	46	91	36	74	100	91	72	67	100	103	58	81	47	45	51	38	47	61	71	67	73	57	46	57	56	46	44	44	50	51	88	59	82	77	38	53	37	34	34	39	40	49	40	48	69	46
17.75	47	66	40	46	95	36	77	103	92	71	67	103	107	62	82	47	47	53	42	46	63	72	72	74	57	48	59	59	47	46	45	51	51	93	59	83	78	40	54	38	34	37	39	42	52	45	50	73	44
18	45	66	39	44	94	36	76	103	89	71	68	97	104	61	82	46	45	52	39	45	58	70	67	72	57	46	59	60	48	44	43	48	48	92	58	78	77	39	52	36	34	36	40	42	51	42	46	71	47
18.25	50	69	40	46	96	38	77	104	93	75	68	101	106	63	83	49	44	54	40	50	62	72	70	77	60	51	60	63	50	48	49	54	51	95	60	83	79	40	56	38	35	37	40	43	54	43	51	75	45
18.5	51	67	42	48	98	38	77	105	95	73	68	102	107	63	86	51	50	57	43	49	65	73	72	76	60	52	62	64	52	50	49	54	55	96	62	81	80	41	56	41	36	38	42	44	54	45	50	73	49
18.75	47	63	41	46	91	35	70	101	90	74	68	104	104	62	83	48	45	56	40	47	64	72	72	76	58	51	58	62	51	48	48	55	53	91	61	85	78	39	53	37	37	37	41	41	52	44	50	75	45
19	49	65	39	46	94	36	74	101	90	72	64	99	105	62	83	47	47	56	40	47	62	70	71	77	60	50	57	62	48	45	45	51	51	95	60	79	79	41	54	36	36	35	38	41	52	42	46	70	46
19.25	46	67	39	45	94	35	72	100	92	70	66	99	103	61	82	45	48	54	40	48	60	69	68	73	57	51	57	63	49	48	49	53	49	95	57	76	76	41	53	37	34	35	39	39	50	42	46	70	47
19.5	47	66	38	45	93	33	75	98	91	74	65	100	101	62	84	47	47	54	40	46	60	70	71	79	58	49	55	62	48	46	46	55	50	93	58	78	77	39	53	37	34	35	37	39	50	42	48	68	46
19.75	43	63	40	45	89	34	70	97	89	71	67	104	101	61	83	48	46	54	41	47	62	70	73	78	58	51	57	67	48	48	49	60	52	94	61	82	77	40	52	39	35	34	41	41	53	43	48	76	44
20	46	68	43	48	95	37	73	102	95	79	70	102	106	64	87	51	53	56	42	53	63	73	71	77	61	55	62	72	50	53	55	63	53	100	62	81	78	45	55	39	38	39	41	46	55	44	49	75	47
20.25	43	67	38	46	93	32	70	96	89	74	65	99	102	61	86	47	46	51	38	47	58	70	68	74	58	54	56	68	50	46	50	55	48	97	57	73	77	40	52	37	32	33	38	39	52	42	44	71	44
20.5	46	68	41	49	97	36	76	99	93	73	66	100	106	65	90	49	49	56	40	49	63	71	74	79	59	56	59	71	51	49	50	59	50	98	63	77	79	41	56	41	34	36	40	42	52	42	48	71	47
20.75	44	67	40	48	92	33	71	97	91	72	64	99	103	60	87	48	49	56	39	48	61	70	71	75	59	56	57	71	49	48	52	59	52	98	59	77	79	41	53	38	32	36	38	40	54	42	46	71	45
21	43	64	40	47	92	34	70	95	88	73	65	101	102	60	89	49	49	54	41	49	61	69	70	76	60	55	57	70	49	49	53	58	50	96	60	78	76	41	53	38	33	34	39	40	51	42	44	72	44
21.25	49	64	38	47	93	34	74	96	89	74	67	102	103	63	90	49	48	56	43	49	64	70	76	82	62	53	59	69	48	49	51	59	52	97	64	81	80	40	55	38	34	35	42	44	54	42	49	73	46
21.5	44	65	41	48	92	33	73	96	89	74	66	101	103	62	89	48	48	57	41	50	61	70	73	80	61	54	56	71	49	49	52	59	50	98	62	77	79	42	54	39	36	37	40	40	52	41	46	73	45
21.75	44	63	37	47	91	34	71	94	90	73	63	100	101	60	87	47	46	53	38	49	59	70	71	79	60	54	56	70	49	49	51	57	51	95	60	76	78	39	54	36	31	34	37	40	52	41	45	70	44
22	46	63	42	47	92	36	75	95	89	75	67	104	104	63	90	50	48	59	41	49	63	71	77	85	62	54	59	71	50	49	50	61	54	97	64	83	80	40	54	39	35	36	40	45	57	42	50	73	46
22.25	45	69	43	50	96	35	75	98	89	74	68	102	103	64	92	51	51	60	41	52	64	72	76	83	62	59	62	74	53	53	56	59	52	99	62	78	81	43	57	38	36	39	41	41	57	43	47	73	47
22.5	45	64	41	47	92	35	72	94	88	74	65	102	103	62	88	49	48	58	42	50	63	70	75	84	64	54	58	70	49	51	53	59	52	98	62	77	82	38	57	40	34	36	41	43	56	42	48	69	45
22.75	48	66	42	50	94	36	74	94	87	75	68	103	103	64	89	52	51	59	43	51	65	74	78	88	66	59	62	74	55	52	56	61	56	97	65	81	84	42	58	39	35	40	42	44	57	44	51	71	47
23	45	62	35	45	89	34	74	92	87	72	65	103	104	61	89	48	46	58	40	49	63	69	77	88	63	52	58	71	49	49	51	59	52	94	62	82	80	39	54	37	34	35	40	42	54	42	50	68	43
23.25	45	62	38	45	89	32	76	92	85	71	64	100	103	59	88	48	45	60	38	48	61	68	74	88	61	53	56	69	48	50	50	59	52	95	61	77	81	40	52	36	31	35	40	41	55	40	47	69	44
23.5	49	64	41	48	91	35	74	97	87	72	65	103	102	63	89	52	48	58	43	50	64	72	79	89	66	59	58	71	51	51	55	60	55	96	63	81	83	40	57	40	35	36	44	46	56	45	48	71	45
23.75	47	63	39	48	90	33	74	94	88	74	66	106	100	63	88	51	48	57	42	48	63	70	79	89	63	55	61	72	51	52	54	60	53	96	65	79	80	39	57	39	35	36	41	43	56	43	47	70	43
24	46	67	42	49	92	33	72	95	85	74	65	102	101	61	90	50	50	58	41	49	64	71	76	87	64	58	58	73	51	52	55	62	53	96	62	76	81	40	56	42	33	36	40	43	55	40	45	72	46
24.25	48	62	39	49	91	34	72	95	85	74	65	104	101	61	86	51	49	60	42	49	64	70	81	90	67	57	60	71	53	51	56	62	55	93	64	79	82	41	58	39	35	37	43	44	58	44	47	72	46
24.5	42	63	35	45	89	31	71	91	80	73	61	100	100	58	84	46	47	54	37	49	60	67	74	85	60	53	56	70	46	49	53	60	52	92	61	76	78	38	54	36	31	32	37	41	56	40	46	69	42
24.75	45	64	40	48	90	33	74	96	86	75	65	104	103	62	87	50	49	58	40	51	63	70	78	91	66	59	60	76	51	54	57	63	56	96	65	78	81	42	57	38	35	36	41	44	58	44	47	70	45
25	44	63	38	46	90	32	72	93	85	73	64	103	99	60	85	49	47	56	40	51	62	68	76	88	64	57	56	75	50	52	55	63	53	93	62	77	79	39	55	39	34	35	40	43	58	42	47	71	44
25.25	43	62	37	46	90	34	73	94	84	74	63	102	100	60	83	50	47	57	40	50	60	71	77	89	64	57	56	73	49	51	55	63	54	94	64	77	80	39	57	39	32	35	40	44	57	42	47	71	42
25.5	46	60	39	45	86	29	71	92	82	71	66	103	99	59	84	51	47	58	41	51	61	69	76	89	65	56	58	71	51	50	55	65	53	89	61	78	81	38	58	38	33	37	39	45	56	41	45	68	44
25.75	45	61	38	46	88	32	72	93	83	73	63	104	98	60	84	49	49	58	42	49	61	68	77	92	65	56	58	71	48	50	54	64	54	91	63	78	81	37	58	38	33	35	40	44	55	41	43	68	45
26	48	63	42	49	91	35	75	96	85	75	65	106	101	64	89	53	51	60	44	53	64	71	81	96	69	60	61	74	54	54	57	67	56	95	67	79	84	43	59	41	35	39	45	47	59	44	49	71	47
26.25	43	62	38	46	85	30	69	91	80	71	66	104	99	60	82	49	47	56	39	49	59	68	74	91	64	57	55	74	48	51	52	63	54	93	63	77	79	39	57	38	30	35	41	44	57	40	45	69	41
26.5	47	65	43	50	92	36	73	97	85	76	64	106	101	63	88	53	54	60	44	52	63	72	79	95	69	64	61	78	54	55	56	68	56	94	67	76	83	42	61	42	37	39	43	46	59	44	48	72	47
26.75	47	63	40	49	89	35	76	95	84	76	66	105	100	65	86	54	51	60	42	50	63	72	82	96	68	61	60	74	53	52	54	68	56	94	66	78	83	40	61	41	35	37	43	47	58	44	49	70	46
27	45	64	39	49	88	33	71	93	83	74	65	104	97	61	85	52	49	58	42	51	63	70	80	95	69	60	61	77	52	53	54	68	56	93	64	81	83	41	61	39	35	40	43	47	59	44	47	70	44
27.25	47	62	40	48	86	33	72	94	83	72	65	104	99	63	84	51	50	58	43	52	63	70	80	98	67	60	59	76	53	54	53	68	56	91	65	81	83	40	60	40	35	39	42	46	57	40	47	70	44
27.5	41	63	38	47	85	29	69	92	80	74	61	101	96	60	84	50	50	54	40	51	59	70	77	92	66	61	57	75	52	51	54	69	53	92	62	75	81	40	58	39	31	37	39	41	57	38	44	69	43
27.75	45	63	40	49	86	32	72	93	82	76	65	103	98	61	84	53	52	58	43	50	62	70	78	96	69	62	60	76	55	53	56	69	57	91	66	76	83	40	62	41	35	38	42	45	59	42	48	68	47
28	46	65	41	51	88	34	73	95	85	75	68	107	100	63	85	52	53	58	42	55	65	72	81	97	71	65	61	78	57	56	57	71	57	94	66	80	83	42	64	43	37	40	46	46	60	45	48	72	46
28.25	45	64	40	49	85	33	70	95	82	73	68	105	96	60	84	52	52	58	43	54	63	71	79	98	70	64	57	74	55	53	55	71	57	91	66	78	83	41	63	41	35	39	43	47	62	43	48	71	45
28.5	47	64	40	50	89	35	71	96	85	77	66	106	98	63	85	54	52	59	43	56	64	74	82	100	71	65	62	76	57	53	57	73	60	94	69	81	86	42	64	41	35	40	46	49	62	45	50	74	45
28.75	45	66	40	49	87	34	71	96	84	77	65	105	98	61	85	53	52	61	42	56	65	70	79	101	71	66	61	79	57	55	55	72	57	95	67	81	85	43	65	42	34	40	46	49	62	45	50	73	48
29	47	67	41	50	88	35	72	98	84	76	67	106	98	62	86	53	52	60	42	55	67	73	80	103	71	66	61	79	57	54	56	73	59	93	69	80	84	43	62	41	36	40	45	50	62	45	50	71	46
29.25	48	64	40	50	88	34	72	98	83	77	66	106	97	63	86	53	52	60	44	53	65	71	81	102	70	67	61	79	56	56	56	72	57	94	68	80	86	43	64	41	34	39	45	50	62	44	48	74	46
29.5	45	61	39	48	87	31	71	95	81	75	64	103	96	61	83	51	53	58	43	51	65	71	80	100	69	64	60	77	55	53	54	71	58	90	64	77	83	42	63	40	33	38	44	47	62	42	50	71	47
29.75	48	63	40	49	85	34	71	94	84	75	65	107	96	63	84	55	51	58	43	52	65	71	80	103	71	67	59	77	57	55	54	71	58	92	69	80	86	42	63	40	33	40	47	49	62	44	48	71	45
30	46	60	39	47	84	32	68	94	83	75	64	107	95	59	83	51	52	57	41	53	61	70	81	101	71	66	57	75	53	53	52	71	57	90	67	77	84	40	62	40	33	39	45	48	59	42	47	67	44
30.25	47	63	41	49	87	34	69	95	84	75	65	107	97	62	84	54	53	60	45	53	64	72	80	104	72	66	61	76	56	54	54	71	59	91	68	80	85	40	63	43	36	39	45	49	62	44	48	71	46
30.5	46	62	39	50	88	31	68	95	81	74	64	105	95	59	82	51	51	59	40	53	62	70	78	102	69	65	59	79	56	53	55	70	56	89	65	77	84	41	64	40	32	39	44	46	59	42	43	68	45
30.75	47	64	43	52	88	36	72	97	84	76	64	108	97	63	86	56	55	61	45	56	66	72	84	106	72	71	62	82	58	58	56	73	59	94	67	78	87	44	66	45	37	41	47	49	60	45	49	73	47
31	42	59	37	45	83	30	65	92	80	73	61	101	92	57	81	49	50	55	40	50	61	66	75	102	68	64	57	73	55	48	50	69	53	88	63	75	83	37	59	36	30	35	44	46	57	38	42	64	43
31.25	44	60	39	49	85	34	67	95	81	75	66	106	97	60	83	52	51	57	43	52	64	69	81	103	72	68	58	76	56	53	53	70	57	89	67	80	85	41	64	40	33	40	46	48	61	41	46	71	45
31.5	44	58	39	47	84	34	66	92	80	74	63	104	93	59	81	53	49	56	43	51	62	67	78	103	70	65	57	75	54	52	52	70	57	89	65	79	85	41	60	38	32	38	46	48	59	44	45	69	43
31.75	48	61	41	50	86	33	70	97	84	75	66	109	96	61	85	53	54	59	44	53	66	70	85	107	74	67	61	77	57	55	55	70	61	90	70	85	89	43	64	44	36	41	47	51	62	43	49	70	45
32	49	62	41	50	86	37	72	96	83	74	65	106	97	63	86	55	55	61	44	56	66	71	83	107	75	69	60	78	60	56	53	71	61	92	71	79	88	43	67	44	36	43	49	51	63	44	48	71	48
32.25	46	63	41	48	86	33	70	96	83	76	63	108	95	61	83	53	54	59	43	52	64	69	82	107	72	68	60	78	58	53	54	70	59	91	70	78	89	44	63	41	34	41	49	49	61	42	48	68	46
32.5	44	63	40	49	87	33	68	97	83	75	64	106	95	59	83	55	53	58	43	54	65	70	81	106	72	70	60	78	59	54	52	73	59	94	68	80	85	42	63	42	34	41	48	50	64	44	46	72	47
32.75	43	60	36	47	84	31	66	92	81	75	62	105	93	59	81	52	50	57	43	53	64	68	78	104	72	69	57	77	57	53	51	70	58	91	68	77	82	41	61	39	32	38	46	50	60	42	46	70	44
33	42	61	39	49	85	30	68	96	80	72	64	105	93	57	81	53	52	55	42	53	64	68	81	104	71	69	56	75	56	55	51	70	58	90	67	79	85	41	62	41	31	38	48	49	60	44	47	70	44
33.25	48	64	43	50	86	35	69	96	83	77	66	107	97	63	85	56	55	59	45	56	67	69	80	108	74	70	62	81	60	56	57	73	62	92	71	80	86	44	66	43	36	40	49	54	64	44	49	73	48
33.5	40	59	36	44	84	31	65	93	76	72	61	101	94	58	79	50	52	53	38	52	61	66	76	103	69	70	56	76	54	53	50	69	57	88	67	73	82	40	60	39	31	40	44	48	60	40	44	67	43
33.75	45	64	38	48	88	32	69	97	84	77	67	106	95	59	84	57	53	59	46	56	66	69	81	109	74	72	60	79	58	56	52	72	60	93	69	79	86	45	62	42	35	41	49	53	65	45	50	72	48
34	43	63	40	50	83	32	64	96	82	74	64	103	92	59	81	53	53	55	40	53	62	66	79	103	72	70	56	78	56	54	54	71	55	89	65	79	83	40	61	40	33	38	47	48	60	41	45	71	44
34.25	46	62	43	49	86	34	66	96	83	75	66	108	94	60	82	54	54	58	44	56	64	70	81	105	74	74	59	80	58	57	55	72	60	92	70	80	88	44	64	43	36	41	49	52	61	42	47	71	48
34.5	49	64	44	52	89	36	70	99	83	76	66	107	97	62	87	58	56	60	46	59	67	71	82	109	75	75	61	81	62	57	55	75	63	93	72	81	88	45	66	46	38	43	53	51	65	47	49	71	46
34.75	42	61	37	51	83	31	66	96	80	73	62	101	93	58	82	53	53	54	41	53	60	66	78	106	71	72	56	79	56	54	53	70	59	90	64	76	86	41	62	40	33	39	45	49	61	40	46	67	44
35	48	61	42	50	86	34	70	97	83	75	65	109	95	61	83	58	56	59	44	55	67	69	83	111	77	74	60	76	60	57	55	71	62	90	69	81	88	44	63	44	37	44	51	52	64	44	49	72	47
35.25	48	60	41	52	87	34	67	96	83	76	66	106	95	61	84	57	55	59	46	55	65	67	80	110	76	74	59	77	58	56	55	71	62	92	71	81	88	42	63	44	35	40	49	51	63	43	46	71	46
35.5	44	61	42	51	86	32	65	97	81	75	63	104	96	60	83	55	56	55	44	56	66	67	78	107	73	75	57	81	59	58	55	75	61	92	68	78	86	44	62	41	36	41	49	51	63	43	45	74	46
35.75	46	63	42	51	86	35	69	97	84	77	67	105	95	61	85	56	57	60	45	59	67	69	82	112	76	77	59	78	60	58	56	73	60	93	71	79	89	44	64	45	37	42	51	52	64	45	48	71	49
36	43	60	39	49	84	35	64	96	81	75	63	105	93	57	81	54	53	57	43	55	65	68	80	107	73	74	57	78	57	56	51	70	61	90	67	80	84	42	61	42	35	41	49	53	62	45	48	71	43
36.25	47	63	43	52	90	39	68	99	84	78	66	107	94	62	84	58	58	59	44	59	68	72	82	111	78	78	60	83	60	58	56	75	64	92	71	80	90	45	66	46	39	43	54	54	65	46	51	74	47
36.5	44	63	42	50	86	33	64	98	82	76	64	105	93	59	83	57	57	55	43	56	64	69	80	107	75	77	57	81	59	59	57	73	61	90	68	78	86	44	60	43	36	42	49	54	61	45	47	72	45
36.75	43	60	39	49	83	32	65	97	80	74	65	103	93	58	81	54	55	56	42	56	63	66	79	110	73	75	57	78	55	55	53	71	61	89	68	79	87	41	61	41	34	40	49	51	62	42	47	70	44
37	44	62	40	50	86	34	66	96	82	76	64	103	94	60	80	55	57	56	42	56	63	68	79	110	74	78	56	80	59	57	55	74	60	92	70	77	87	44	65	43	38	42	50	50	64	44	46	70	45
37.25	46	64	42	52	88	35	70	98	83	76	66	105	95	61	84	58	58	61	46	59	68	69	81	112	77	80	60	79	63	60	55	75	64	93	70	79	88	46	65	44	38	44	53	54	65	44	49	72	48
37.5	41	59	39	49	84	33	65	94	82	75	63	104	93	59	83	56	56	57	43	56	64	66	79	110	74	76	55	76	57	56	52	72	60	91	68	79	86	43	62	42	34	41	51	53	61	43	47	70	45
37.75	45	60	39	47	86	33	65	93	82	74	62	104	92	56	84	53	54	56	41	55	63	68	80	112	74	75	56	77	59	55	51	70	61	88	68	79	84	43	61	39	34	42	50	51	62	41	47	68	45
38	49	66	45	50	87	39	69	100	86	77	64	104	96	64	86	60	60	62	47	61	67	71	82	112	79	80	60	81	61	59	57	75	64	95	71	81	89	46	67	46	38	44	54	55	66	47	50	72	48
38.25	49	63	41	49	87	37	69	97	84	78	66	104	96	60	86	57	58	59	45	59	68	70	82	115	79	80	60	78	61	59	54	73	63	93	72	78	88	45	65	44	38	43	53	55	65	45	50	69	46
38.5	42	60	40	48	85	31	61	96	78	73	62	99	91	56	82	54	57	53	42	54	63	65	76	108	74	75	56	78	56	56	52	71	58	90	66	72	86	42	61	41	34	40	47	48	60	39	44	67	45
38.75	48	61	43	51	85	34	62	95	81	76	66	105	93	58	83	57	59	58	44	59	65	68	81	112	76	78	58	83	60	59	56	72	63	92	71	79	89	45	65	45	39	45	53	53	64	46	48	74	47
39	44	61	43	50	86	32	63	98	80	74	65	105	93	58	84	58	59	56	44	60	64	69	81	111	77	80	58	80	60	59	55	73	61	92	68	78	87	43	64	45	37	44	52	54	64	45	46	72	49
39.25	44	58	37	47	82	34	63	95	81	73	62	103	90	56	81	56	59	55	42	55	62	66	80	110	75	78	54	76	59	54	51	69	60	89	67	75	86	41	60	42	33	40	50	51	62	43	48	69	45
39.5	47	60	38	50	84	33	62	96	81	76	66	103	92	57	84	58	57	57	45	58	65	65	81	113	78	77	58	77	61	55	51	70	64	89	71	78	88	42	64	43	38	45	53	54	64	44	49	71	45
39.75	48	58	40	49	85	36	67	96	83	74	65	105	95	61	83	59	59	60	46	59	66	67	84	114	78	78	59	75	59	57	53	72	65	89	72	82	89	41	65	43	38	44	53	55	64	43	49	70	47
40	46	60	40	52	85	37	66	96	84	77	67	105	93	59	84	59	59	58	48	60	70	69	84	114	80	79	60	79	61	58	54	71	64	93	72	82	89	45	64	44	38	44	53	57	66	44	49	72	47
40.25	44	60	41	49	82	33	61	96	80	73	64	104	92	58	81	57	59	55	43	59	65	67	77	110	76	79	56	78	59	56	54	70	61	89	68	78	88	44	63	42	39	43	52	52	64	44	48	74	46
40.5	43	60	39	47	84	33	62	96	81	73	60	101	91	56	83	54	57	54	43	56	62	63	79	111	73	76	55	75	57	56	51	70	61	89	68	74	85	43	61	41	35	41	48	51	62	42	46	68	42
40.75	44	62	42	49	84	33	62	98	79	74	63	100	92	57	82	57	59	56	44	58	65	66	78	112	76	80	55	79	60	60	55	69	58	91	69	75	88	46	63	44	36	42	50	51	64	43	47	71	46
41	46	58	40	49	84	36	64	95	82	74	63	103	94	59	83	57	57	58	46	58	65	66	81	113	79	77	58	74	60	59	53	68	63	90	69	80	87	43	63	42	37	42	54	56	65	43	48	70	45
41.25	43	55	36	45	78	29	62	93	78	71	61	101	89	56	80	53	54	54	41	54	60	62	77	112	74	75	53	72	57	54	51	64	61	89	65	76	83	40	61	39	34	39	49	50	61	40	44	68	41
41.5	47	61	42	50	85	32	63	98	81	75	63	102	95	59	84	58	60	57	45	56	64	66	79	113	78	81	57	79	60	58	54	71	61	92	68	76	87	46	65	44	37	44	52	53	63	44	47	73	46
41.75	47	64	43	53	87	35	67	98	84	77	68	106	92	61	86	59	62	59	46	63	67	68	83	115	78	82	58	79	63	62	56	73	64	92	72	80	88	47	65	46	41	45	55	55	67	45	49	76	47
42	47	59	40	49	85	36	70	97	82	74	64	102	94	60	84	59	61	58	47	60	66	67	83	116	79	81	57	76	61	58	53	70	65	92	70	78	90	44	65	44	37	45	55	57	66	43	50	70	46
42.25	44	58	38	46	81	34	64	95	79	71	65	105	93	56	82	56	57	56	41	61	65	64	80	117	78	78	54	76	59	55	53	66	63	90	72	82	88	42	63	43	37	42	53	54	66	44	49	71	44
42.5	43	56	41	49	83	33	60	96	80	74	65	104	90	57	83	58	57	57	43	59	64	66	79	112	78	78	56	79	62	59	57	69	61	89	69	79	88	43	63	42	36	43	53	51	64	43	47	76	42
42.75	45	58	37	46	82	33	62	95	79	70	63	104	91	54	82	58	58	56	42	57	63	63	79	114	75	79	54	73	58	56	54	65	62	91	68	79	87	42	60	40	36	43	52	53	63	42	46	71	44
43	44	62	41	51	86	35	62	98	82	74	66	104	94	59	84	58	59	55	44	61	64	67	80	116	78	81	56	78	60	61	56	70	62	91	68	79	90	46	65	46	37	43	51	54	66	45	48	74	47
43.25	45	58	39	49	84	33	62	94	79	73	64	103	92	57	82	58	60	58	45	62	66	66	81	116	78	80	56	77	60	59	52	66	64	90	69	78	88	43	63	42	35	43	54	55	65	42	47	72	43
43.5	46	61	40	49	84	34	64	98	79	71	61	102	93	57	83	58	60	56	44	62	63	66	79	115	78	81	57	78	60	59	52	68	62	90	67	74	89	45	66	44	37	41	51	54	62	41	47	71	44
43.75	43	55	36	46	78	34	62	92	76	68	61	99	90	54	81	53	57	55	41	58	59	62	77	115	75	76	53	73	57	55	49	63	61	88	66	76	87	40	61	39	32	40	50	51	62	38	43	70	44
44	48	59	40	48	84	35	64	95	82	74	65	106	92	57	83	59	60	57	45	60	66	67	80	119	81	82	57	77	60	60	56	67	65	92	71	82	90	44	66	43	38	45	55	58	66	43	50	76	49
44.25	44	63	41	52	86	35	62	96	81	71	63	101	92	59	81	59	59	57	42	63	64	66	79	114	78	83	55	80	61	60	56	67	62	91	69	76	88	45	65	43	38	45	54	53	66	44	47	75	48
44.5	44	61	40	49	85	33	63	97	79	72	60	100	93	57	83	57	59	57	44	61	65	64	80	117	78	79	54	77	61	61	52	66	60	89	67	78	88	43	65	43	35	44	51	54	64	41	44	74	44
44.75	49	59	42	50	84	36	64	97	81	74	65	105	94	58	83	63	61	59	48	62	66	66	84	117	81	82	59	77	63	60	56	66	63	91	71	81	90	46	67	46	39	47	56	57	66	46	50	74	48
45	45	59	39	47	83	36	66	96	81	70	62	102	92	58	82	58	59	58	44	60	63	63	80	120	78	80	57	76	61	59	52	67	63	91	68	77	88	42	65	44	35	46	53	54	64	42	49	71	45
45.25	45	61	41	52	85	33	64	97	80	71	63	100	93	57	86	59	61	55	44	61	62	64	78	117	78	81	55	78	60	60	53	68	61	91	66	77	88	44	64	46	36	45	54	54	65	43	45	74	47
Data File	E:\wang hancheng\SML\YDLXBPM\PMX_0_220110_A_42.OKA
Set up Time	一月 10 2022 5:21 PM
Position	21-B
Plate Type	PM 1-
Strain Type	---
Sample Number
Strain Name	PM4
Strain Number	YD-1
Other
Hour	A01	A02	A03	A04	A05	A06	A07	A08	A09	A10	A11	A12	B01	B02	B03	B04	B05	B06	B07	B08	B09	B10	B11	B12	C01	C02	C03	C04	C05	C06	C07	C08	C09	C10	C11	C12	D01	D02	D03	D04	D05	D06	D07	D08	D09	D10	D11	D12	E01
0	50	42	55	38	38	40	41	42	38	60	57	75	41	32	33	32	34	34	33	40	46	55	63	60	38	30	31	27	32	35	30	35	39	51	50	56	36	28	25	29	24	30	26	37	41	41	51	58	38
0.25	45	40	51	34	37	36	36	37	39	54	51	63	40	30	31	32	32	31	28	34	43	48	55	53	34	28	28	23	29	30	27	34	34	43	43	52	36	25	24	24	22	29	24	33	38	39	46	53	36
0.5	53	42	59	39	42	44	45	45	42	63	61	78	42	33	35	36	37	36	34	42	49	57	65	63	38	34	32	30	33	37	32	37	40	55	51	60	38	30	27	31	28	33	29	37	46	45	54	63	42
0.75	49	43	57	38	41	41	42	45	43	61	59	74	43	31	34	34	36	36	35	41	47	54	65	61	38	33	31	29	31	35	32	36	40	53	52	59	37	29	26	29	28	31	30	38	45	43	52	63	39
1	49	42	55	36	41	39	44	45	37	56	58	77	42	30	31	35	36	33	32	40	46	56	63	59	36	31	32	27	31	34	32	34	38	51	50	59	38	27	26	32	25	33	27	36	43	43	50	59	38
1.25	47	43	57	38	39	40	40	40	39	56	53	68	41	30	33	33	34	34	33	37	43	50	58	55	37	28	29	27	31	32	30	33	37	47	47	53	36	27	25	30	23	30	26	37	39	38	46	52	37
1.5	50	44	59	40	39	41	42	42	37	58	60	79	41	33	30	33	36	35	35	38	46	53	62	59	39	31	31	27	32	36	31	36	38	52	50	59	38	28	26	28	22	31	28	37	43	42	49	61	38
1.75	50	43	56	37	41	41	43	42	39	60	58	74	41	32	35	34	36	34	33	40	46	54	63	61	38	31	29	28	32	35	31	33	36	51	48	58	38	28	27	30	22	30	27	36	42	41	51	61	37
2	53	44	61	41	44	44	44	44	43	60	60	78	45	33	38	37	40	38	33	41	50	54	65	63	40	33	35	30	35	37	33	36	41	53	51	60	42	30	29	33	25	32	30	38	47	41	52	63	40
2.25	50	44	58	39	43	41	44	42	38	55	56	72	45	31	35	36	38	35	35	38	46	52	59	59	41	32	30	28	33	37	30	34	39	51	46	56	39	29	27	31	21	30	27	37	42	42	45	57	38
2.5	54	46	61	42	44	45	45	47	38	62	64	83	47	34	36	38	41	38	38	44	49	58	66	64	42	34	36	30	35	39	34	37	41	54	53	62	41	31	29	31	23	33	30	39	45	46	52	62	40
2.75	50	43	58	42	41	39	41	37	36	55	56	70	43	33	32	37	38	36	35	37	44	50	56	52	41	30	33	29	34	34	31	31	37	47	48	55	40	29	26	31	21	28	27	35	38	39	42	55	37
3	52	47	60	40	45	44	47	47	43	64	64	81	47	35	37	37	40	39	37	43	51	55	65	66	43	34	33	31	36	38	36	37	41	54	53	63	41	32	29	33	23	33	30	40	44	45	53	65	41
3.25	53	46	59	42	44	44	45	44	36	59	60	81	47	35	37	38	41	39	39	42	48	58	63	61	41	33	34	31	35	39	34	36	41	55	54	60	41	29	27	32	22	33	28	38	44	44	50	60	38
3.5	51	47	60	43	44	41	44	41	40	57	60	71	47	35	35	37	41	38	37	39	47	54	59	56	44	34	32	30	35	37	33	35	39	51	49	58	42	31	30	32	22	32	27	36	42	37	45	58	40
3.75	51	46	59	41	41	40	41	41	35	56	58	69	45	33	32	37	39	36	36	40	45	53	60	54	43	32	32	30	33	35	33	32	38	48	47	56	41	31	27	31	19	29	26	35	41	39	45	58	38
4	51	46	60	41	43	41	42	43	36	57	58	75	48	34	34	33	40	36	36	40	46	50	60	57	42	32	31	27	34	36	32	34	38	51	47	56	42	30	27	32	19	28	24	34	42	41	43	56	38
4.25	53	48	59	44	45	44	46	47	40	62	61	80	49	34	35	38	42	41	37	44	50	56	64	65	45	35	33	31	35	39	37	38	40	54	51	61	41	32	30	34	22	33	27	40	48	45	48	64	39
4.5	57	52	63	45	49	44	47	49	41	65	65	84	51	38	39	42	43	42	40	44	52	59	65	64	47	37	37	35	37	42	37	38	43	58	55	64	46	34	34	37	24	35	31	41	48	44	52	66	42
4.75	55	51	62	44	50	46	46	47	41	63	66	82	52	37	40	40	44	43	39	44	53	57	64	63	46	38	36	33	36	39	37	38	40	54	53	60	45	34	32	37	25	33	29	40	49	45	50	65	38
5	55	50	64	46	49	45	46	45	38	61	64	82	52	37	39	38	44	40	40	44	52	60	65	60	46	37	36	35	36	40	35	37	39	57	53	61	46	33	31	35	23	33	29	39	46	44	49	62	39
5.25	54	50	62	45	49	44	46	47	42	63	68	83	51	39	39	40	44	43	41	46	53	59	67	64	46	36	38	34	35	39	38	37	41	57	54	63	46	35	31	36	23	32	28	40	48	47	53	66	39
5.5	57	52	65	48	50	45	45	48	39	62	66	83	53	39	43	42	47	44	41	46	53	59	65	62	49	39	36	35	38	41	40	39	42	57	53	61	48	35	33	37	23	34	29	40	49	45	49	63	42
5.75	56	53	65	49	52	45	45	49	42	62	66	83	53	38	41	42	45	46	43	46	55	59	66	65	51	38	38	34	37	42	42	38	42	57	54	61	48	37	33	39	26	33	29	40	49	45	51	63	40
6	57	54	66	49	52	48	43	48	41	66	67	83	54	39	42	42	47	45	42	45	55	61	67	65	51	40	39	35	38	42	43	39	43	56	54	59	47	36	33	38	26	33	29	41	50	46	51	63	41
6.25	59	55	69	51	54	47	48	50	42	65	70	86	57	42	43	44	49	45	45	49	58	64	67	63	53	43	40	37	37	44	45	41	44	62	53	65	49	37	35	40	26	37	31	44	51	47	52	66	43
6.5	57	57	70	51	55	45	46	48	41	64	67	83	55	41	44	45	48	45	44	49	57	64	66	65	52	42	38	36	36	42	44	38	42	58	56	60	50	35	34	39	24	35	30	41	52	45	51	64	42
6.75	57	57	69	53	58	48	47	53	42	69	73	88	57	42	46	46	51	47	47	51	60	66	71	69	54	44	39	38	38	43	47	42	43	60	59	65	50	39	36	43	26	34	31	43	54	50	54	67	43
7	58	57	70	51	55	47	47	49	42	66	69	85	55	41	45	44	50	48	45	50	60	67	67	67	54	43	41	39	36	44	45	42	43	60	56	62	51	38	36	41	26	34	30	43	53	48	52	64	41
7.25	60	60	75	55	60	50	50	53	46	71	75	93	59	45	49	49	54	51	49	56	63	71	74	72	56	46	43	42	41	48	49	44	47	64	62	67	53	44	38	45	28	38	33	49	57	52	55	71	46
7.5	56	57	70	52	58	45	46	49	40	65	73	85	56	42	46	45	49	45	47	52	60	65	68	66	55	44	39	39	37	45	45	40	43	62	56	61	49	39	35	42	25	35	29	42	52	48	52	64	42
7.75	59	59	73	56	62	49	49	54	45	70	75	89	59	43	49	47	53	51	50	53	64	70	72	69	58	44	43	40	38	47	47	42	45	63	61	67	55	41	39	45	28	37	32	45	59	49	57	67	43
8	59	59	74	55	61	50	50	54	44	69	76	90	59	45	49	48	54	51	51	55	66	71	73	70	59	45	42	41	38	49	51	44	47	64	59	67	55	41	39	43	26	38	34	44	57	49	58	69	44
8.25	63	65	76	61	67	52	54	58	49	74	79	96	64	49	52	53	59	54	56	61	70	75	76	75	64	51	49	47	42	53	55	48	51	68	64	70	60	46	44	51	31	40	36	49	61	55	61	73	46
8.5	62	63	75	57	66	53	52	57	47	74	78	92	65	48	52	52	59	57	56	60	67	75	75	71	63	49	47	45	44	52	53	48	47	68	64	68	61	45	40	49	28	42	35	49	62	53	58	71	47
8.75	64	66	77	60	66	54	52	58	48	75	83	94	64	49	54	53	60	57	59	61	71	78	78	73	64	52	50	48	44	52	55	49	49	71	65	70	59	44	43	50	31	41	37	48	62	53	59	76	48
9	65	66	76	63	68	54	56	57	49	74	82	98	67	50	56	56	63	61	61	63	72	80	79	74	65	53	48	48	44	55	56	48	49	73	67	72	61	48	46	51	31	42	39	51	64	55	61	72	49
9.25	64	65	76	59	68	53	52	58	49	77	82	95	67	49	55	54	60	58	56	63	72	80	78	73	65	51	50	47	44	53	54	49	47	70	67	71	62	45	44	58	30	42	37	50	62	53	59	72	50
9.5	64	67	78	62	71	56	55	60	49	76	84	93	67	52	55	57	61	61	61	66	75	79	79	74	68	53	51	47	45	54	58	50	51	71	67	71	64	49	43	56	32	42	40	53	65	54	62	75	51
9.75	57	60	72	56	66	50	48	52	42	68	79	92	61	46	49	49	58	54	55	59	69	75	72	69	61	47	42	42	40	49	50	44	44	66	62	65	57	39	38	42	25	37	31	44	58	50	55	68	43
10	61	67	76	60	69	54	54	58	47	74	85	96	66	50	55	57	63	60	59	65	73	81	80	73	67	53	51	48	45	56	59	48	49	72	66	73	63	47	44	51	30	43	39	48	63	53	59	74	48
10.25	62	68	77	61	69	53	53	58	48	74	83	94	65	50	53	57	62	57	58	64	74	84	79	75	64	53	50	48	42	54	56	48	48	71	66	72	65	46	44	52	30	41	36	48	63	54	61	73	49
10.5	63	67	75	61	70	55	54	59	47	74	83	97	68	50	53	56	61	59	61	66	74	83	78	72	67	52	52	49	42	55	58	49	49	71	65	70	64	46	46	53	30	41	38	49	63	53	58	72	48
10.75	61	66	77	61	70	52	51	54	45	72	81	89	66	52	53	55	61	57	59	62	74	79	78	68	69	52	49	47	42	53	55	46	46	68	63	64	63	45	44	52	27	40	35	44	63	51	55	67	48
11	64	69	78	64	70	54	54	59	48	75	87	97	67	51	56	58	65	61	61	69	77	86	79	71	69	55	53	51	43	55	59	51	50	74	68	71	65	49	47	54	32	43	37	47	65	54	61	74	49
11.25	60	64	73	60	70	49	48	52	43	69	80	86	64	50	52	57	61	58	57	63	69	81	73	64	64	51	48	48	41	51	55	44	43	68	63	61	59	45	42	49	26	37	33	45	61	47	53	65	46
11.5	64	69	80	63	72	55	54	62	50	76	90	96	68	55	54	61	67	63	64	71	79	88	80	74	71	56	53	53	47	57	60	51	51	75	68	74	63	52	46	54	34	43	39	50	67	55	61	74	52
11.75	63	70	77	64	74	56	55	61	49	73	88	97	69	54	58	62	65	63	64	70	79	88	81	74	73	57	51	52	44	59	61	50	51	75	68	70	65	51	47	53	30	41	41	51	67	55	58	73	51
12	64	69	77	63	76	54	55	61	48	76	88	97	69	53	58	59	65	63	64	71	78	88	81	71	71	56	55	51	45	58	60	50	48	74	71	69	65	50	48	52	32	43	38	50	65	53	63	73	51
12.25	61	67	77	61	72	50	50	56	46	73	84	89	66	51	56	56	63	59	63	67	76	87	77	68	70	54	51	49	41	53	58	46	46	70	64	62	66	47	45	53	29	40	37	45	62	49	54	67	49
12.5	60	67	76	62	73	50	50	53	46	71	84	88	69	52	56	55	62	59	63	68	78	87	76	66	70	55	51	49	40	52	55	45	48	71	62	62	64	49	47	54	29	40	35	46	62	51	55	67	47
12.75	62	69	77	63	74	53	51	58	47	71	88	93	68	51	55	59	65	60	65	70	79	88	76	68	73	55	55	52	42	55	60	48	46	71	65	66	67	51	47	54	30	42	39	47	63	50	57	66	50
13	62	69	79	64	75	52	51	59	50	76	88	92	71	53	58	59	64	60	67	71	80	89	79	72	73	58	53	52	42	55	60	49	50	72	64	66	68	52	48	54	31	40	38	47	65	52	57	68	50
13.25	60	69	75	62	74	50	48	55	45	71	84	90	69	50	54	58	63	60	64	70	79	88	73	68	71	53	51	50	41	52	58	47	45	72	63	62	64	47	46	50	28	39	35	45	63	48	53	66	48
13.5	59	66	74	62	76	50	47	55	45	72	85	89	66	48	54	56	64	58	63	69	78	87	73	63	72	54	51	48	40	54	57	47	45	69	63	61	66	48	47	51	28	40	36	45	63	47	51	64	48
13.75	60	66	74	60	74	52	51	57	44	72	88	93	68	51	51	55	64	60	64	71	80	89	77	69	69	53	51	49	40	53	59	48	47	71	66	64	66	47	44	51	28	41	37	44	64	51	55	67	48
14	64	71	77	64	78	57	53	64	50	78	94	97	70	56	59	62	69	63	68	76	85	94	82	73	75	58	57	53	42	58	62	52	50	75	70	69	69	50	50	56	34	43	39	50	69	59	60	72	51
14.25	60	68	73	63	77	52	51	59	48	74	89	95	67	54	55	57	64	60	65	72	83	91	81	71	73	57	53	51	38	55	57	49	47	73	66	64	65	49	47	53	29	40	36	46	67	54	55	69	48
14.5	62	70	74	63	78	52	51	62	48	76	91	97	71	51	60	59	66	61	66	73	84	94	81	72	74	58	55	51	42	58	60	51	47	75	68	69	66	51	47	54	31	43	39	49	67	58	60	71	50
14.75	61	69	74	63	79	53	52	61	50	74	89	93	70	55	56	62	66	63	69	77	83	92	81	69	75	59	57	51	41	56	60	50	49	74	67	64	69	51	48	55	32	42	39	47	65	52	55	67	50
15	63	72	75	65	78	57	55	63	50	77	92	99	71	56	59	62	67	64	68	76	86	95	81	72	75	60	56	52	43	59	64	53	50	75	72	69	69	54	50	55	34	44	39	49	68	57	62	71	52
15.25	64	72	77	64	80	57	55	64	51	81	94	103	73	54	61	64	69	65	69	78	87	97	82	73	76	62	58	57	44	59	63	53	50	78	72	71	71	54	51	57	34	45	40	50	70	58	60	75	52
15.5	62	72	75	64	78	54	53	63	49	77	93	98	70	54	57	62	68	62	70	77	86	97	80	72	76	60	55	52	43	59	62	52	49	76	70	67	69	52	51	55	34	46	40	48	70	56	60	73	51
15.75	65	73	75	66	81	53	53	63	51	78	94	94	73	57	60	61	68	64	71	78	88	96	82	70	78	59	58	55	44	60	64	50	49	75	69	65	71	55	53	57	32	44	42	47	70	54	57	70	53
16	60	69	74	66	77	52	51	59	47	75	91	92	70	53	57	62	67	62	69	77	87	94	79	67	76	56	53	53	44	57	61	51	45	74	67	63	68	51	50	56	30	43	37	48	66	52	54	67	50
16.25	58	69	73	62	78	52	50	59	46	76	93	94	68	54	57	60	66	61	66	76	86	94	78	68	74	56	55	52	40	56	60	50	47	74	64	64	69	51	49	54	30	41	39	46	65	52	55	65	50
16.5	61	70	76	64	79	52	52	61	49	76	94	95	70	55	57	62	68	63	71	78	85	94	79	66	77	59	56	55	44	57	62	50	47	76	68	64	69	51	49	58	32	44	39	47	67	52	56	69	51
16.75	65	73	79	67	79	55	55	65	52	79	94	99	73	57	60	63	69	66	72	80	89	98	82	68	78	61	58	56	43	60	64	53	49	77	70	70	71	54	53	59	34	45	43	47	70	57	58	69	52
17	62	73	77	66	80	53	52	64	49	81	97	95	75	55	58	63	71	64	72	80	89	100	83	67	78	60	56	57	43	60	65	54	51	77	70	67	71	56	50	59	33	47	41	48	68	55	57	69	55
17.25	66	74	83	67	84	56	56	68	55	84	99	102	74	59	65	65	72	67	73	82	92	100	85	77	80	63	60	59	45	62	65	57	53	80	75	74	73	57	54	59	36	48	45	51	73	59	63	74	55
17.5	62	74	77	64	79	54	51	64	49	78	94	92	72	57	59	64	70	63	71	79	89	97	78	66	78	59	59	56	43	57	64	53	49	75	67	64	71	54	53	57	33	43	40	45	68	58	54	67	54
17.75	65	74	79	67	82	56	54	64	52	79	96	97	74	58	61	65	73	65	75	82	91	99	82	68	79	62	59	59	46	59	66	54	50	77	67	65	75	56	51	59	34	46	41	49	70	57	56	68	55
18	64	73	80	65	81	54	57	69	52	83	98	105	72	58	62	64	72	65	70	82	92	99	84	73	77	62	59	58	41	61	65	58	52	79	72	69	71	54	52	59	33	47	40	50	72	57	61	75	52
18.25	67	76	82	66	85	59	58	69	53	82	100	103	74	60	64	65	70	69	74	86	94	102	85	77	79	63	60	60	47	64	67	61	51	80	75	72	76	56	56	60	38	49	44	51	74	63	63	77	54
18.5	66	78	83	70	84	59	58	68	54	85	99	102	76	60	65	68	73	70	75	86	92	103	84	71	81	65	60	61	47	62	68	60	53	79	73	69	75	59	56	62	38	49	46	51	71	58	60	74	58
18.75	65	74	81	68	82	57	56	68	53	81	97	104	72	58	62	65	71	67	71	84	91	102	85	72	77	63	59	61	47	62	67	58	51	80	72	70	73	58	53	60	36	48	43	51	72	59	60	75	55
19	61	73	82	68	85	56	51	66	52	80	97	96	75	58	60	65	71	67	73	85	93	99	82	70	80	62	59	58	44	60	65	55	50	78	70	65	73	55	54	61	35	45	44	50	70	57	58	70	55
19.25	64	74	81	67	84	57	56	67	53	83	96	102	72	58	63	64	70	67	73	82	93	101	85	73	80	62	58	63	46	62	67	59	51	79	73	69	74	57	54	58	37	50	44	51	72	61	62	74	54
19.5	65	74	80	65	82	54	52	63	51	82	96	98	72	57	60	63	71	64	72	83	92	97	84	70	78	62	58	64	43	61	64	54	49	76	69	66	74	57	52	58	32	46	44	48	69	57	58	69	54
19.75	64	74	80	65	83	55	55	69	53	85	97	104	72	58	63	66	70	65	71	86	93	101	85	74	79	62	59	76	45	61	65	57	52	79	75	72	72	57	53	60	37	49	45	53	72	62	64	74	54
20	67	78	88	69	89	62	61	74	60	90	103	108	78	62	66	68	76	69	76	89	96	104	91	79	83	66	63	67	49	65	69	62	55	83	74	74	76	60	57	65	41	52	49	56	77	67	66	79	57
20.25	65	75	83	67	85	58	56	71	56	85	98	104	71	57	63	63	72	66	71	86	93	101	86	76	78	63	59	62	44	62	66	59	52	81	74	71	73	56	54	60	35	48	44	52	72	61	62	74	52
20.5	68	78	86	70	85	62	58	71	55	89	101	107	77	61	63	67	77	70	75	90	96	105	87	78	80	66	62	59	47	65	69	61	55	84	73	74	74	59	55	63	38	51	47	54	76	65	69	79	56
20.75	65	76	85	67	84	59	57	70	56	84	99	105	73	58	63	65	73	69	72	86	94	102	86	76	82	63	61	57	47	64	67	59	51	80	74	70	73	58	56	62	35	52	45	51	70	63	64	74	55
21	65	74	83	68	87	58	58	71	60	86	98	104	74	58	65	64	72	67	74	87	96	102	88	78	81	64	60	61	44	63	66	60	52	81	72	71	73	58	55	62	36	49	45	51	75	66	65	76	56
21.25	63	76	85	67	84	55	56	69	53	84	99	99	72	59	60	65	72	68	74	86	94	101	85	71	81	62	60	58	44	62	67	56	48	80	68	68	74	58	57	62	37	48	45	48	71	61	60	69	56
21.5	66	77	85	68	86	57	58	74	58	87	101	108	75	59	64	67	75	69	75	89	94	103	88	76	81	65	62	60	46	66	69	62	53	83	75	72	75	58	57	63	39	52	45	52	75	65	66	78	56
21.75	62	76	83	67	84	56	54	68	55	84	96	99	73	57	62	64	71	65	73	86	94	98	85	71	80	62	61	58	44	61	64	57	49	77	69	65	74	58	53	60	33	48	44	48	70	61	59	69	53
22	65	77	86	69	87	56	56	69	56	86	98	103	75	60	65	66	72	70	74	89	94	101	87	72	81	65	62	60	45	64	66	58	52	81	71	69	76	60	56	62	37	49	45	48	71	62	62	73	56
22.25	67	77	88	72	87	59	60	73	63	90	104	108	76	63	66	68	75	70	77	92	97	106	90	80	84	64	64	62	48	65	69	63	55	84	75	73	78	59	58	65	40	52	48	55	78	68	67	79	59
22.5	63	74	85	68	86	58	55	70	58	84	99	100	75	61	62	67	74	69	76	88	93	101	86	71	82	65	63	62	46	64	67	59	52	80	70	67	74	60	57	62	37	50	45	49	73	66	60	72	56
22.75	66	78	87	70	87	58	56	71	59	86	102	104	75	60	64	70	74	70	77	90	98	102	87	75	85	65	63	62	48	65	67	61	53	83	71	73	77	60	59	65	39	51	48	54	75	66	62	76	59
23	61	74	85	68	85	56	54	66	54	83	98	100	74	59	61	66	74	66	74	88	94	99	86	73	80	63	60	59	44	62	66	58	48	79	69	67	74	58	54	62	35	49	45	50	70	61	59	70	55
23.25	61	74	86	68	84	54	54	69	57	83	101	101	72	59	60	66	75	68	72	89	92	102	85	71	80	62	60	58	45	62	66	59	51	78	71	67	72	57	55	61	36	50	44	49	72	63	58	73	54
23.5	64	76	89	69	88	57	55	70	57	86	102	104	75	58	62	67	75	67	76	89	95	103	88	75	82	63	62	59	46	64	67	59	52	80	72	67	74	59	56	62	38	50	47	50	73	63	60	73	56
23.75	63	75	87	70	86	57	55	71	57	85	101	102	73	61	64	67	74	68	74	88	95	102	85	72	81	65	61	60	46	64	67	59	50	81	70	67	74	59	56	63	37	51	45	50	70	63	61	73	56
24	67	78	87	68	91	59	60	73	58	87	101	110	77	61	65	67	77	70	76	91	97	105	89	78	82	66	63	62	47	66	69	60	54	85	73	74	76	60	57	61	42	55	47	53	76	68	66	78	58
24.25	65	77	89	70	86	56	55	71	57	86	101	103	74	61	63	68	74	68	77	89	97	101	85	75	81	64	61	60	46	63	67	58	51	81	72	70	76	59	57	62	36	50	44	50	73	65	60	74	57
24.5	62	75	87	67	84	58	55	71	59	85	98	106	72	57	63	66	73	68	72	86	93	100	87	76	78	63	60	59	45	64	65	60	50	81	71	70	74	55	52	59	34	52	45	50	73	65	63	77	56
24.75	68	78	87	71	88	60	60	77	60	90	103	109	76	61	66	68	76	71	76	92	96	101	90	80	81	65	63	60	47	67	70	62	54	83	75	76	77	59	58	64	40	54	49	52	76	71	66	79	58
25	64	75	85	68	87	59	59	72	58	86	99	108	73	61	63	67	75	68	75	88	94	102	87	77	78	63	60	60	46	66	68	59	52	80	70	70	72	58	54	62	40	51	46	49	74	67	63	78	56
25.25	66	78	89	69	87	58	58	75	58	88	102	108	74	63	65	67	74	69	73	90	96	102	88	76	80	64	60	61	46	65	69	64	52	83	74	70	74	57	56	63	39	53	46	50	73	69	64	78	57
25.5	62	75	87	71	87	56	54	71	55	86	101	101	73	57	62	66	73	68	74	90	94	100	86	70	79	63	60	58	44	62	66	58	49	78	69	67	73	56	53	60	35	50	46	47	71	63	57	71	54
25.75	63	75	88	69	88	55	55	72	58	85	100	103	71	59	63	68	74	68	74	89	96	102	85	73	81	63	60	59	45	64	69	59	50	81	68	67	76	58	54	62	35	50	47	49	71	64	60	72	57
26	67	80	91	72	90	59	59	76	61	92	103	106	78	62	65	71	78	73	79	92	97	105	91	73	85	67	62	62	47	67	71	62	53	83	73	69	79	62	59	65	41	53	49	52	74	68	66	74	60
26.25	64	76	88	69	87	57	57	72	59	88	101	106	73	59	62	65	74	70	76	90	95	101	88	77	80	63	59	60	45	66	66	61	51	80	72	70	75	59	57	61	38	52	46	48	73	70	64	77	57
26.5	68	83	92	72	92	62	61	77	65	90	105	111	75	62	65	72	78	73	79	93	99	105	92	81	86	66	66	66	48	68	73	66	55	84	78	77	78	62	58	66	43	57	50	54	78	73	68	82	61
26.75	65	79	90	73	89	59	57	76	60	89	103	107	74	63	64	71	76	72	82	93	97	104	88	75	86	68	63	63	47	66	68	62	53	83	74	69	78	59	56	65	39	54	51	52	75	66	61	75	60
27	64	77	90	71	89	58	56	75	60	89	103	103	75	60	64	70	77	69	77	91	96	103	87	73	82	66	61	62	47	65	68	60	51	81	73	68	77	60	57	62	39	52	47	49	74	67	61	73	58
27.25	66	80	89	71	87	59	58	76	62	88	103	107	73	62	63	70	76	70	75	94	97	102	89	72	82	68	64	62	46	65	69	62	52	82	73	72	75	59	57	64	41	52	49	51	73	71	65	76	60
27.5	66	79	88	70	90	60	56	74	61	90	102	108	74	60	65	68	76	70	74	90	95	104	90	78	82	66	61	61	44	66	69	61	54	82	72	73	76	60	56	63	39	52	49	50	76	71	66	80	58
27.75	67	79	90	71	89	58	59	76	63	88	103	109	76	61	66	72	78	70	77	93	98	104	89	74	83	66	64	62	47	67	71	62	54	82	74	71	76	63	57	63	41	56	51	52	74	71	65	74	59
28	68	80	92	74	92	61	61	78	65	91	105	112	76	62	66	72	81	71	80	96	98	102	91	79	84	68	66	64	48	70	71	67	57	87	77	76	79	62	61	65	45	57	52	53	77	73	67	81	59
28.25	65	81	92	70	90	57	57	75	59	89	104	107	76	60	66	69	78	72	77	93	98	104	90	73	84	66	65	62	46	66	70	61	51	81	72	69	78	62	59	63	41	56	51	49	73	68	62	73	62
28.5	68	83	91	73	91	61	60	78	64	92	105	112	78	64	69	71	79	74	78	98	99	106	93	79	85	69	66	65	49	71	73	66	55	86	77	77	80	62	60	64	45	57	53	54	77	73	69	80	60
28.75	69	80	92	74	94	62	61	80	66	92	107	112	77	63	69	71	80	76	77	98	100	105	92	80	84	69	65	66	47	71	72	69	57	84	77	73	79	63	61	66	47	59	53	54	77	74	68	80	62
29	69	83	92	75	93	62	61	80	65	92	106	113	76	63	67	70	80	73	79	99	99	107	92	84	84	67	65	66	50	70	71	66	56	86	75	78	80	64	59	66	45	59	54	54	77	75	67	81	62
29.25	68	83	91	75	93	63	63	81	68	95	107	115	79	65	67	73	80	73	78	98	99	105	93	80	86	69	65	65	49	71	71	66	56	86	78	74	82	64	61	66	46	58	53	55	77	75	70	80	63
29.5	69	80	88	72	91	61	59	79	65	90	104	112	76	62	64	71	78	74	77	97	97	103	92	77	83	67	65	63	50	68	71	64	56	83	76	74	79	61	57	64	45	57	54	53	76	72	67	79	61
29.75	68	81	90	73	91	57	58	76	63	91	105	106	77	62	67	70	79	73	78	96	99	103	90	73	84	67	64	63	46	69	70	64	52	83	75	70	78	61	60	66	43	55	52	51	75	72	63	76	62
30	65	80	90	71	91	58	56	77	61	90	104	107	75	63	64	70	77	73	77	97	96	103	91	73	84	67	65	64	45	67	68	62	52	80	72	68	78	60	57	64	41	55	51	49	73	69	63	76	60
30.25	66	83	91	74	93	58	59	78	64	92	107	108	77	64	67	72	79	75	78	101	99	104	92	76	86	68	66	66	49	68	72	65	53	84	75	71	80	63	60	66	44	57	54	51	76	71	65	75	63
30.5	69	82	91	74	92	61	60	79	67	94	106	115	75	64	67	72	79	75	81	102	98	107	92	78	85	67	65	65	48	71	73	67	56	85	77	73	81	62	57	66	47	59	54	53	77	75	68	80	62
30.75	69	86	94	75	95	62	62	82	72	95	108	114	77	67	69	74	82	78	81	105	101	108	96	81	87	70	69	67	50	72	74	70	59	89	80	78	83	63	62	68	48	61	56	56	79	76	72	83	66
31	63	81	88	72	91	56	55	76	62	90	103	104	72	59	63	68	76	69	75	99	96	104	89	71	82	65	62	61	45	66	68	62	50	81	72	68	76	61	56	61	42	54	50	48	74	68	62	74	59
31.25	66	83	91	74	90	59	57	77	65	93	105	107	77	63	67	69	79	73	77	98	99	103	89	74	86	67	66	63	46	68	70	64	52	85	73	69	81	64	59	65	43	56	53	50	76	72	64	76	63
31.5	63	80	87	70	91	58	57	76	65	90	104	106	74	62	68	71	78	72	77	97	96	103	92	72	83	65	64	62	46	67	68	63	51	83	72	71	80	60	57	64	42	54	52	48	74	71	64	74	62
31.75	69	82	92	75	94	60	58	79	68	96	106	111	76	66	68	75	83	75	80	96	99	106	95	76	87	69	66	66	48	68	69	67	54	87	76	72	83	64	60	66	47	58	57	51	75	73	67	77	67
32	68	84	91	77	95	61	59	81	69	96	109	111	77	66	67	74	84	76	82	97	100	106	92	75	88	69	68	67	51	73	73	70	53	86	76	73	82	66	60	69	47	59	58	53	78	72	65	78	66
32.25	68	83	89	76	94	60	58	80	68	94	106	110	76	65	68	75	82	76	81	97	101	106	94	77	89	68	68	68	49	70	73	67	54	85	75	73	83	65	61	69	47	59	54	52	76	75	66	74	66
32.5	70	85	91	75	95	61	62	81	72	96	107	114	77	66	69	72	81	77	80	105	100	107	94	82	86	71	68	67	49	71	73	68	56	86	76	76	82	66	62	69	47	63	55	53	79	77	70	83	65
32.75	68	81	89	74	92	61	60	81	71	93	105	110	77	64	69	70	80	76	77	96	99	105	91	77	85	68	67	65	47	70	72	67	55	85	75	73	80	62	59	68	45	60	56	51	78	76	66	78	64
33	68	83	90	75	93	59	60	82	70	97	107	110	78	63	70	72	81	76	78	97	97	106	94	78	86	67	66	64	48	69	72	69	53	86	77	72	84	65	59	65	46	61	55	54	77	74	70	80	63
33.25	71	86	93	76	95	64	62	85	72	98	110	116	79	67	72	75	83	78	80	101	103	107	97	82	88	71	69	66	49	72	75	71	59	87	80	77	85	67	62	70	49	64	59	55	82	78	71	84	68
33.5	65	82	88	76	92	60	57	79	69	92	103	111	75	63	66	71	79	74	76	89	96	104	92	78	84	68	66	63	47	68	70	68	52	85	77	73	79	62	58	64	45	58	53	49	76	74	67	78	62
33.75	69	85	90	77	97	62	63	84	75	98	107	113	79	67	70	73	85	77	82	88	99	108	95	80	86	72	69	68	48	73	74	70	56	88	81	75	84	66	62	69	48	62	58	52	78	79	71	82	67
34	67	84	89	75	95	60	58	82	72	96	106	113	76	65	69	73	82	77	77	88	98	105	92	80	87	68	67	65	46	68	73	69	55	86	76	74	82	65	60	66	46	61	55	53	77	77	71	81	66
34.25	68	87	93	78	95	62	61	86	74	95	109	115	78	68	72	76	84	79	81	91	101	107	96	81	91	71	69	67	51	75	74	71	56	88	80	78	86	67	63	69	49	62	59	54	81	78	73	83	68
34.5	73	90	92	80	97	63	64	85	74	99	110	116	80	68	72	80	86	81	83	91	101	109	99	82	89	74	71	70	52	77	77	73	59	90	81	80	87	67	65	71	52	64	61	56	83	81	74	85	71
34.75	69	84	89	76	92	60	60	83	71	96	106	112	77	66	69	74	82	79	79	88	99	105	95	77	87	68	68	65	47	73	74	70	54	87	78	75	85	65	61	67	48	61	57	54	79	77	69	80	67
35	67	88	90	81	94	59	58	84	73	98	111	111	80	69	73	77	86	78	82	89	101	106	95	75	90	70	70	69	49	73	73	70	56	88	77	72	86	66	62	70	49	61	59	53	80	75	70	77	69
35.25	69	88	90	81	94	60	58	84	74	97	110	112	79	68	71	77	84	79	83	87	99	106	95	76	90	72	71	69	48	72	74	70	54	89	78	69	88	67	63	70	48	61	58	52	79	75	68	77	70
35.5	70	91	91	81	97	62	62	85	77	101	110	115	80	68	72	77	84	81	82	90	101	106	97	79	88	71	71	69	49	76	78	73	56	90	83	76	86	67	63	69	51	65	61	53	80	77	71	82	69
35.75	71	90	92	82	97	62	63	86	78	102	111	115	82	72	72	79	86	81	83	87	101	109	100	81	90	73	70	72	50	73	77	75	58	90	79	75	89	68	65	71	52	64	60	53	81	80	74	84	70
36	67	87	90	79	94	60	59	85	76	99	108	115	80	66	72	76	85	78	78	84	101	107	96	79	87	69	68	69	48	73	75	72	55	88	79	73	86	66	63	70	50	64	60	51	81	75	71	80	68
36.25	72	92	93	85	95	64	64	88	80	101	111	117	85	72	74	79	90	82	83	93	103	109	98	82	93	72	72	71	50	78	78	74	58	90	83	79	92	69	66	74	53	67	61	54	83	81	74	85	72
36.5	69	89	91	83	96	62	64	86	79	101	109	113	81	71	74	76	85	82	83	91	104	108	100	80	90	71	71	69	50	73	75	76	56	89	80	77	90	70	65	72	51	66	60	55	83	80	74	83	70
36.75	67	88	90	82	96	60	61	84	76	99	109	111	79	70	72	77	82	78	80	93	101	105	95	79	87	71	69	70	47	73	76	72	55	87	80	74	89	68	61	70	50	65	60	52	79	78	73	78	69
37	72	90	90	86	97	63	62	86	79	100	109	113	83	71	75	78	87	81	81	93	103	108	96	79	89	73	71	72	51	77	78	75	55	90	76	73	91	71	64	72	51	68	61	54	82	81	73	80	72
37.25	71	93	95	86	100	63	64	90	83	104	112	116	85	73	77	80	88	83	84	96	104	112	104	81	90	74	74	73	51	78	78	75	58	93	84	77	93	73	67	76	53	71	62	55	86	83	75	82	73
37.5	68	89	91	82	94	60	59	85	80	101	108	113	82	70	73	77	83	81	81	93	101	108	97	78	89	71	72	71	48	76	74	74	56	89	79	75	90	68	63	71	50	67	59	52	83	80	71	79	70
37.75	66	89	90	86	96	59	60	84	78	102	112	110	84	69	72	79	85	78	82	94	101	108	97	75	88	70	72	71	47	74	74	71	54	88	78	71	91	69	64	71	49	65	59	52	80	77	69	76	72
38	73	93	94	90	99	64	65	91	82	106	114	114	90	75	77	84	90	85	87	97	105	112	102	83	93	77	77	78	51	79	80	78	59	95	85	76	95	73	69	77	55	71	68	57	87	81	77	82	76
38.25	70	94	91	85	97	63	63	89	82	103	112	117	85	72	77	80	87	84	82	95	103	110	99	82	90	71	74	73	50	78	77	77	57	92	83	76	94	71	66	73	56	68	62	54	86	84	75	81	73
38.5	67	92	89	85	95	59	59	85	76	100	109	113	82	70	73	75	84	80	80	95	100	106	99	77	89	70	71	73	46	73	75	75	54	91	78	72	91	69	62	71	51	66	60	52	80	79	73	80	70
38.75	71	93	91	87	98	63	62	90	82	105	113	116	86	73	77	80	88	84	83	96	102	109	100	83	92	74	75	74	49	78	79	75	57	92	83	76	92	70	67	74	53	68	62	54	85	81	77	84	74
39	71	92	89	89	98	63	63	89	85	103	115	112	85	74	77	80	87	84	84	99	103	110	100	82	93	75	75	73	50	78	80	79	58	94	83	78	92	73	67	74	55	70	62	55	86	83	76	82	74
39.25	65	93	89	87	96	59	59	86	77	104	114	109	84	72	75	78	85	81	83	95	99	107	96	74	92	71	72	74	48	76	74	74	52	89	78	71	91	70	66	71	51	64	61	50	81	79	70	75	72
39.5	69	94	89	90	96	60	61	85	81	100	115	109	88	73	74	79	87	82	84	95	102	107	97	76	93	72	76	76	49	76	75	75	55	90	81	73	94	70	65	75	52	66	63	52	83	76	70	76	75
39.75	68	94	90	91	96	60	58	90	80	104	113	111	89	75	78	81	88	83	83	97	102	109	100	76	93	71	75	76	48	79	77	76	53	89	80	70	94	73	67	74	52	67	62	52	85	80	72	79	75
40	69	97	89	90	97	61	61	90	83	107	117	112	88	74	78	83	90	86	85	98	104	110	103	78	92	75	77	78	49	79	80	77	55	92	83	72	96	76	68	75	54	68	66	54	83	80	75	80	75
40.25	68	94	87	88	94	62	61	89	84	102	114	113	88	74	77	81	87	84	83	96	102	108	98	77	88	72	75	74	47	79	79	77	58	92	84	75	93	74	66	76	53	71	62	52	83	82	74	81	73
40.5	69	92	86	89	97	60	61	87	82	103	113	113	87	73	76	79	85	81	82	94	103	106	100	76	90	74	72	76	47	78	76	77	54	90	81	73	94	72	68	73	53	68	62	53	85	81	73	80	73
40.75	70	95	90	90	97	62	61	90	85	103	115	116	89	74	78	80	87	84	82	97	102	108	101	80	91	72	76	79	50	79	79	79	57	94	83	76	95	73	67	74	54	70	63	53	85	85	75	83	75
41	67	94	88	91	96	58	57	88	84	103	117	110	87	76	75	82	90	85	83	97	101	108	101	74	92	72	75	76	49	77	79	75	53	90	83	72	94	73	67	75	54	66	64	52	82	75	72	76	74
41.25	65	92	85	89	93	57	55	84	79	102	113	106	85	73	72	78	85	80	79	94	98	104	97	72	88	69	73	74	44	77	72	72	50	86	79	68	92	70	63	71	51	64	61	47	82	75	71	72	73
41.5	70	97	89	92	97	64	63	92	87	106	119	116	92	78	78	82	88	86	84	97	106	109	103	82	92	76	78	78	50	80	79	80	60	94	86	78	97	74	70	78	57	70	64	57	87	83	78	83	77
41.75	71	98	89	94	100	64	65	94	90	108	120	118	93	80	79	86	90	87	88	99	106	113	105	82	94	75	80	81	53	83	82	84	59	95	91	80	99	77	72	78	58	75	68	57	88	83	80	87	78
42	68	99	86	94	97	62	62	93	85	109	120	115	90	77	79	85	90	86	87	98	105	111	105	77	94	76	78	81	49	83	79	80	56	93	88	75	97	76	71	78	58	73	67	54	88	79	78	80	77
42.25	67	95	86	91	97	59	60	89	84	105	117	114	90	77	74	82	88	84	82	95	102	108	101	78	90	72	75	76	49	80	79	79	55	90	87	73	96	72	69	75	54	72	64	51	86	81	75	81	76
42.5	69	98	87	93	96	60	60	91	85	106	119	113	90	76	77	82	88	84	83	97	103	109	104	81	91	73	77	80	48	80	79	80	56	90	87	75	98	74	72	76	55	71	64	52	86	81	77	82	76
42.75	66	96	83	91	98	60	58	89	81	106	118	108	90	75	74	81	86	84	83	95	102	108	102	75	92	74	77	76	47	79	78	77	54	89	85	68	95	72	67	75	51	67	65	51	85	78	71	75	75
43	69	99	85	94	100	62	61	93	86	108	119	115	92	77	79	84	89	85	84	98	103	111	103	82	93	76	78	81	51	82	78	81	58	94	89	77	99	76	70	79	57	74	67	55	87	83	77	85	79
43.25	68	98	84	95	99	60	60	91	86	108	119	109	91	77	77	86	89	86	84	97	102	107	101	76	93	73	76	79	48	82	78	81	55	91	85	71	99	74	68	77	54	70	68	51	87	78	74	76	77
43.5	70	98	84	93	98	62	62	94	88	109	120	116	93	77	79	83	88	87	85	97	104	109	103	80	92	75	79	79	51	82	80	79	59	93	89	79	98	76	71	77	58	74	67	53	86	83	79	82	79
43.75	66	95	79	92	94	57	57	90	82	103	118	107	90	74	72	82	88	82	83	96	102	106	100	71	90	71	75	78	44	80	74	76	52	89	84	70	96	73	66	74	51	69	65	49	85	75	72	74	76
44	70	101	82	96	100	61	60	93	89	110	121	111	95	80	78	83	89	86	85	97	105	110	104	77	95	75	79	81	51	85	79	81	55	95	87	73	100	76	71	79	57	74	68	52	89	80	77	79	81
44.25	71	100	84	96	98	62	64	95	91	110	119	115	94	80	78	85	90	88	86	97	103	109	104	83	92	77	78	81	50	86	80	84	58	95	89	78	100	77	74	79	57	74	68	56	87	87	79	84	79
44.5	69	99	83	96	99	62	63	93	89	107	120	117	93	79	76	85	91	86	85	99	105	109	103	82	94	74	78	79	50	84	80	82	57	94	90	76	100	76	70	78	58	75	68	56	88	83	78	83	80
44.75	69	99	83	96	99	63	62	96	88	109	122	112	95	80	80	87	91	88	85	97	104	110	105	77	95	75	80	82	49	83	80	83	57	93	89	73	99	76	71	82	56	72	70	52	88	81	77	80	81
45	67	99	84	98	99	61	61	96	88	107	124	113	94	79	76	86	90	87	85	99	103	110	103	76	95	75	80	82	50	84	79	82	57	94	90	72	100	78	72	78	57	72	69	54	87	81	77	78	82
45.25	69	100	83	97	100	63	63	96	91	108	122	120	95	79	78	87	93	88	86	100	104	110	105	81	94	75	79	83	51	85	81	84	58	96	92	79	102	78	72	80	58	76	69	54	88	84	80	85	79
Data File	E:\wang hancheng\SML\YDLXBPM\PMX_0_220110_A_43.OKA
Set up Time	一月 10 2022 5:21 PM
Position	22-A
Plate Type	PM 1-
Strain Type	---
Sample Number
Strain Name	PM1
Strain Number	YD-1
Other
Hour	A01	A02	A03	A04	A05	A06	A07	A08	A09	A10	A11	A12	B01	B02	B03	B04	B05	B06	B07	B08	B09	B10	B11	B12	C01	C02	C03	C04	C05	C06	C07	C08	C09	C10	C11	C12	D01	D02	D03	D04	D05	D06	D07	D08	D09	D10	D11	D12	E01
0	41	151	24	27	30	32	28	31	35	32	43	52	38	33	30	43	40	23	32	163	30	31	36	49	41	34	29	186	37	50	34	32	30	33	41	51	37	35	31	34	42	25	29	29	33	31	33	52	40
0.25	41	152	25	25	30	31	29	30	35	31	42	52	36	31	28	41	37	25	29	164	29	31	33	47	38	31	27	185	39	50	34	28	30	31	40	49	37	33	29	30	41	26	29	29	33	32	32	51	38
0.5	42	154	24	27	30	30	28	32	33	31	40	50	37	32	29	43	37	25	30	162	31	31	33	47	38	34	27	185	43	49	34	31	27	33	37	47	37	33	28	34	43	25	29	29	32	33	31	51	39
0.75	41	153	25	28	30	31	28	32	35	32	45	52	36	32	28	42	39	25	31	164	29	33	35	47	40	33	27	187	44	49	34	29	27	34	40	51	36	31	29	31	44	26	30	29	32	33	32	51	39
1	41	153	24	23	28	31	30	30	33	31	42	53	37	29	28	40	38	23	29	162	29	29	37	49	39	29	26	188	45	47	31	26	26	31	39	49	38	30	30	33	48	24	29	27	30	31	30	50	40
1.25	44	156	26	28	31	34	32	34	38	34	46	55	39	34	32	45	42	29	32	165	34	35	37	50	41	36	30	190	49	51	36	31	31	36	41	52	40	33	34	34	49	28	33	32	33	36	33	54	43
1.5	46	151	27	25	32	34	33	31	35	32	43	54	39	35	30	42	41	27	32	163	33	30	40	50	40	32	30	189	52	50	34	28	29	36	41	53	40	32	32	34	51	27	32	29	32	33	32	53	44
1.75	42	154	28	25	33	35	30	32	36	33	45	54	38	33	31	42	40	25	31	162	31	34	37	50	40	32	29	188	53	49	35	31	30	33	41	51	39	33	33	32	50	26	32	30	33	35	34	56	40
2	48	159	29	29	34	38	34	38	40	38	48	58	43	39	35	48	45	30	35	166	36	36	41	53	45	39	32	188	59	55	39	33	35	38	44	57	44	38	35	38	54	29	35	34	37	37	38	58	46
2.25	45	155	28	27	33	31	30	34	38	37	47	56	38	34	32	44	42	28	32	163	35	35	38	50	43	36	29	189	55	50	35	31	33	36	42	54	41	36	33	36	53	27	32	31	35	36	34	56	41
2.5	48	155	30	28	35	35	37	35	39	35	47	58	42	37	34	44	43	30	33	164	34	36	41	54	44	35	32	188	55	51	35	30	32	37	43	56	43	34	35	36	53	30	35	32	33	35	34	55	43
2.75	49	158	32	31	37	36	36	41	40	38	49	62	43	38	35	49	47	31	39	161	38	36	42	55	44	40	34	189	60	55	37	32	33	36	46	59	44	37	37	39	57	33	37	36	36	37	38	58	45
3	50	160	34	33	39	39	36	41	44	41	48	63	44	42	36	50	49	33	40	162	38	37	42	52	47	42	36	189	62	55	44	34	35	40	44	59	47	38	36	40	58	30	37	37	40	40	37	60	50
3.25	49	154	31	29	35	38	36	39	38	35	48	60	42	36	32	45	41	32	34	162	37	35	43	57	45	35	33	187	55	50	35	29	32	36	45	56	46	34	32	37	53	31	33	32	35	36	35	59	48
3.5	52	158	34	32	41	40	38	41	43	41	52	64	45	42	36	49	49	33	40	160	40	38	44	59	47	41	38	186	61	54	42	35	37	39	45	59	48	40	38	42	59	32	38	35	39	39	39	62	49
3.75	50	158	35	33	41	39	39	41	41	39	50	64	44	41	35	50	47	32	40	162	40	38	43	60	45	40	36	186	61	54	41	36	35	39	45	60	48	38	35	40	58	33	36	34	38	39	39	62	50
4	51	156	34	31	41	38	39	38	39	39	47	62	43	41	34	48	45	31	36	163	40	36	44	59	47	40	35	188	60	54	41	32	34	40	45	60	47	37	36	39	57	33	34	34	37	38	39	62	48
4.25	55	159	38	35	44	42	43	43	42	40	51	64	46	44	39	53	48	33	39	165	42	38	47	63	51	44	40	189	64	56	43	35	39	41	49	63	53	40	38	41	61	39	40	37	40	40	42	65	52
4.5	58	161	41	37	47	43	47	45	45	43	55	67	49	45	41	53	50	37	41	168	46	41	50	67	53	45	40	192	65	58	44	38	41	45	51	64	55	43	42	44	64	40	40	39	42	43	44	70	55
4.75	56	159	37	34	47	41	45	42	46	45	50	65	46	43	39	50	50	34	41	162	43	39	46	64	49	45	39	188	63	57	44	36	40	41	48	63	54	42	38	42	60	38	37	37	42	42	43	67	54
5	58	160	41	38	48	44	46	48	46	45	55	69	47	45	39	54	49	35	41	165	44	40	50	68	51	44	41	192	66	57	44	36	39	43	50	65	57	42	39	43	65	41	40	39	43	44	44	70	56
5.25	57	160	41	36	47	43	48	46	45	44	54	69	49	45	38	54	51	36	42	166	44	39	49	68	52	46	40	192	64	56	45	38	42	43	51	65	57	41	40	45	63	41	39	37	42	42	45	68	58
5.5	59	161	43	38	49	45	50	48	46	46	57	73	50	47	41	55	53	38	43	167	46	40	50	70	54	49	43	192	68	59	45	35	42	43	52	68	59	43	42	45	63	42	40	39	44	45	46	71	59
5.75	60	162	42	36	50	45	49	47	47	45	56	72	49	48	40	57	54	37	42	166	46	42	50	69	54	48	42	192	66	59	45	36	44	46	52	66	61	44	41	45	64	43	40	40	42	45	46	73	59
6	60	163	43	39	50	49	50	48	47	46	57	72	48	48	41	57	53	37	44	168	47	43	49	73	53	49	42	192	68	60	46	36	44	46	51	69	63	44	43	46	64	44	41	39	44	44	46	73	61
6.25	63	165	46	40	53	50	55	49	50	48	59	75	52	49	41	58	54	41	45	168	49	42	51	74	56	50	45	193	68	60	45	36	47	50	54	70	66	47	43	46	65	44	44	40	47	45	50	72	61
6.5	62	165	46	38	54	49	54	50	51	48	58	74	50	50	44	59	54	40	45	168	49	43	50	74	55	51	45	192	68	61	48	38	46	49	54	69	67	45	44	46	66	44	42	42	47	46	47	77	62
6.75	62	163	45	37	53	50	54	50	50	50	60	73	50	49	43	57	55	39	45	167	50	41	51	73	54	50	45	192	67	60	47	38	46	49	52	69	67	46	42	46	67	43	43	41	47	45	47	75	64
7	62	164	46	36	53	49	54	52	48	49	59	72	52	49	40	58	53	40	44	170	50	41	52	74	56	49	46	191	66	61	48	38	46	47	53	70	69	46	43	46	65	46	41	42	46	45	47	76	64
7.25	66	168	51	42	59	56	60	54	53	52	63	77	54	52	47	62	59	44	47	172	55	47	55	79	59	56	50	194	71	64	52	44	52	53	59	74	74	50	47	50	68	49	47	47	49	49	52	79	69
7.5	63	168	48	40	54	52	57	53	52	49	62	77	52	52	43	59	55	41	45	170	55	42	52	79	57	51	50	193	69	63	51	39	53	49	52	70	75	47	43	47	65	46	43	42	47	46	49	76	70
7.75	64	169	50	42	56	56	57	58	53	53	65	78	53	52	46	62	59	40	48	171	54	42	55	81	58	57	49	195	70	65	53	41	51	53	54	75	77	49	46	47	68	47	47	44	47	49	52	78	73
8	64	171	50	41	56	59	61	59	54	51	65	80	53	52	46	64	60	44	46	171	56	42	56	85	60	55	50	197	70	65	53	41	56	53	56	75	79	50	46	49	68	48	47	44	49	49	53	80	75
8.25	68	172	53	43	58	62	62	60	56	54	68	80	56	56	51	64	61	47	52	172	60	45	58	86	61	57	54	196	71	68	53	41	55	56	57	78	81	50	48	49	70	50	48	47	51	50	53	81	79
8.5	63	172	54	41	57	59	62	58	55	53	66	79	53	53	45	64	60	44	47	173	58	44	56	87	59	54	50	197	68	64	53	43	56	55	55	74	81	47	45	48	69	48	48	44	49	50	50	78	79
8.75	65	172	56	43	60	61	61	62	56	56	71	83	57	55	52	68	62	46	51	175	61	45	58	90	59	59	54	198	72	70	57	43	59	55	58	77	85	50	47	50	70	50	50	47	50	51	54	83	80
9	69	173	57	46	62	62	65	63	57	57	71	82	57	57	51	69	61	50	50	174	59	46	59	93	60	58	55	199	70	68	57	45	61	59	57	77	85	51	48	49	70	50	51	45	52	50	54	81	82
9.25	66	172	55	45	59	60	62	63	56	55	70	82	56	55	48	67	61	45	50	173	62	44	57	94	60	57	54	197	68	71	55	40	60	55	54	76	86	49	46	50	66	49	49	45	50	50	53	82	83
9.5	63	171	54	43	58	59	61	60	55	53	66	80	54	54	50	66	59	47	49	172	58	43	56	93	59	55	50	196	67	70	54	39	59	54	53	75	85	50	45	47	65	46	47	43	49	50	51	79	81
9.75	57	168	50	39	54	53	58	56	49	48	62	74	47	48	43	60	54	42	41	169	53	37	50	90	51	50	47	192	60	65	50	35	53	50	49	69	81	43	39	44	60	43	42	39	43	44	46	74	78
10	65	173	58	45	60	62	64	64	56	56	69	81	55	56	52	66	61	47	49	173	61	43	58	97	56	55	54	197	70	70	57	40	61	57	54	76	86	50	47	49	68	48	50	44	50	49	51	81	86
10.25	65	173	58	47	60	61	69	65	56	55	71	85	53	57	52	67	61	48	49	172	60	44	56	95	58	57	55	198	67	72	57	40	63	56	56	75	87	50	46	49	67	47	48	44	49	48	50	80	88
10.5	64	172	60	49	59	61	68	65	54	54	70	83	53	57	51	69	59	50	48	172	60	43	56	94	58	57	55	196	67	73	57	40	62	55	53	76	86	48	45	48	66	48	49	44	50	48	54	81	88
10.75	65	172	60	47	60	65	66	68	54	54	69	83	54	57	53	71	62	49	50	173	62	44	58	95	59	57	56	198	67	73	60	40	61	57	54	76	86	51	46	50	66	48	50	45	49	48	53	83	87
11	63	173	62	47	61	63	64	64	56	57	73	83	56	57	53	70	62	48	49	175	62	42	58	96	57	56	55	197	66	72	59	40	63	58	53	77	86	49	48	47	67	48	51	44	51	48	53	83	88
11.25	65	174	64	49	59	64	66	69	59	57	72	87	55	58	56	71	65	51	51	177	64	46	59	96	59	59	56	198	68	73	62	41	63	59	55	79	89	51	46	50	67	49	52	45	51	51	56	86	91
11.5	65	173	64	50	61	67	69	68	58	57	73	88	58	62	59	72	66	53	51	176	64	44	57	96	60	58	57	198	68	76	60	41	65	57	55	80	88	50	49	51	68	49	52	46	51	49	55	84	90
11.75	64	172	62	49	58	66	67	67	56	55	69	83	54	57	57	71	61	51	49	172	63	43	56	96	57	58	55	199	66	73	58	38	64	58	53	78	87	51	47	47	65	48	51	42	51	47	54	82	89
12	68	176	68	53	64	69	70	70	58	57	76	90	58	65	59	76	69	57	52	175	68	46	61	99	60	60	62	199	70	76	63	42	70	61	56	82	89	54	51	51	69	51	53	47	53	50	59	86	91
12.25	64	175	66	52	63	68	65	69	57	60	74	86	54	63	60	77	65	51	49	176	63	45	57	94	59	62	59	199	70	75	61	40	67	62	55	80	89	52	49	48	68	46	52	45	51	49	57	86	92
12.5	63	174	63	50	60	66	61	69	58	58	73	84	52	61	56	74	63	50	51	169	63	43	55	91	57	60	55	196	68	74	63	38	64	60	51	79	85	50	45	47	66	46	52	43	49	50	56	86	87
12.75	64	174	65	52	58	67	64	68	57	59	75	85	53	64	59	72	63	51	49	173	64	43	58	93	55	58	57	196	67	72	62	38	67	60	54	78	85	49	45	48	66	48	51	43	50	47	55	85	86
13	64	176	70	54	62	70	66	72	58	62	76	86	56	67	62	77	67	55	51	174	69	47	58	93	60	64	60	197	70	77	66	42	70	64	54	80	89	53	49	50	67	47	52	45	53	52	57	88	89
13.25	62	174	68	54	60	69	67	70	58	58	75	85	54	64	61	75	63	53	49	175	66	44	60	95	59	61	59	199	68	74	62	38	69	63	55	78	86	49	49	46	66	47	52	44	49	48	58	85	89
13.5	60	174	67	52	61	68	63	70	57	59	72	86	52	64	62	73	62	54	51	173	66	43	58	92	57	62	60	194	68	73	63	38	69	61	51	79	85	49	45	48	67	44	52	43	51	49	58	85	84
13.75	60	173	69	52	58	68	62	71	55	58	74	83	52	63	61	76	62	55	50	172	66	41	57	92	54	62	58	195	67	74	62	39	68	61	51	78	83	48	47	47	66	43	51	42	50	47	57	85	83
14	63	175	72	55	62	72	68	76	64	62	78	90	56	69	66	81	68	57	52	175	67	45	59	96	61	62	63	198	70	76	69	42	72	67	56	80	87	52	50	50	69	48	57	45	54	52	61	89	87
14.25	64	175	75	55	65	73	65	78	61	62	76	87	54	68	65	79	66	60	52	174	70	44	58	95	59	64	61	195	69	76	69	42	72	65	55	80	87	53	49	50	68	46	55	47	54	52	61	86	85
14.5	63	174	73	54	61	71	65	80	59	62	77	85	56	67	63	79	63	56	51	174	68	44	60	94	59	63	63	197	69	75	67	40	72	67	55	79	85	51	48	48	67	46	54	42	53	49	59	86	86
14.75	61	175	71	53	60	69	65	79	59	61	77	86	53	67	63	77	66	58	49	172	67	43	58	92	56	64	61	195	67	75	66	41	72	65	53	80	84	49	48	47	67	45	53	42	51	48	59	87	84
15	62	175	76	55	62	72	66	82	62	63	77	89	57	68	67	79	66	61	53	174	67	44	62	94	58	65	65	196	70	78	70	42	72	67	55	82	85	55	50	49	69	47	56	45	55	50	60	88	86
15.25	63	175	77	57	61	72	68	79	63	65	78	86	56	69	67	81	67	62	52	175	67	45	61	94	59	65	65	195	70	76	69	40	73	69	54	82	86	54	50	49	69	46	56	46	54	54	61	88	85
15.5	62	170	72	56	56	71	64	75	62	62	72	87	55	66	63	77	64	59	51	174	65	39	62	95	59	60	61	193	65	73	66	38	72	67	54	79	85	52	48	44	67	45	52	43	50	49	60	84	82
15.75	63	175	79	58	60	74	67	79	63	67	78	90	57	71	67	82	66	63	55	175	67	45	63	96	59	65	64	196	70	76	71	42	75	69	53	83	85	52	51	48	69	47	57	46	56	53	63	90	85
16	62	177	80	58	60	74	67	79	64	65	78	89	58	71	67	82	65	63	54	174	69	46	64	94	60	67	66	196	70	79	72	43	74	70	55	82	85	54	53	49	70	47	56	46	59	52	65	89	85
16.25	63	177	81	58	60	75	66	78	64	67	79	88	58	71	66	83	68	62	53	174	67	46	63	93	60	66	64	197	69	76	73	41	75	70	54	81	86	54	52	50	71	46	55	45	57	51	64	90	85
16.5	65	174	78	59	59	74	66	75	65	67	79	91	59	68	67	81	67	62	52	176	64	44	64	96	61	62	65	195	68	76	71	42	75	70	55	86	86	54	54	47	67	47	55	44	56	52	65	88	82
16.75	62	174	80	55	59	75	65	75	64	68	77	86	56	71	67	80	64	62	51	177	65	41	63	96	60	63	65	198	65	73	70	38	76	69	54	80	85	51	51	48	67	46	55	42	55	50	63	87	85
17	62	178	82	59	58	75	66	75	65	71	78	88	55	70	68	81	66	64	55	177	63	47	62	92	60	65	66	195	69	76	72	43	76	70	54	82	85	57	52	47	68	45	56	46	57	53	67	89	83
17.25	61	179	82	59	61	77	67	75	64	69	80	89	57	70	67	81	67	65	52	176	63	45	66	94	59	69	66	198	68	77	73	41	78	70	55	84	84	54	53	49	70	47	55	45	58	51	67	93	84
17.5	64	178	83	58	58	77	65	76	64	72	80	89	57	71	68	79	66	65	53	176	64	46	63	92	60	67	66	193	69	76	74	42	77	69	53	85	85	55	55	49	69	44	55	45	57	52	67	90	84
17.75	62	177	84	60	62	77	68	77	66	71	78	91	59	73	70	81	69	68	56	178	64	47	65	93	59	68	67	197	69	79	75	43	79	73	54	85	89	59	57	49	70	48	58	49	59	55	69	93	84
18	61	174	85	58	56	75	65	73	65	71	75	88	55	71	68	80	66	65	55	176	61	44	63	92	58	66	66	195	70	76	73	40	76	72	53	80	84	56	54	48	68	45	58	45	59	53	67	92	82
18.25	62	176	85	57	57	76	64	73	66	72	79	88	57	75	69	79	65	62	52	177	63	43	63	93	60	67	66	196	67	77	73	41	78	73	54	84	86	55	57	47	67	47	56	44	60	52	69	93	81
18.5	62	178	87	59	60	76	65	75	68	71	79	90	59	73	69	81	69	66	55	176	62	45	65	90	59	70	67	194	70	78	76	41	81	72	54	83	83	56	56	48	68	46	57	46	58	54	68	95	83
18.75	63	176	87	60	57	74	65	74	67	74	79	86	58	73	70	80	68	66	54	176	62	44	67	93	60	70	68	196	70	79	74	42	81	70	52	84	84	56	56	47	69	47	58	45	58	54	69	93	84
19	63	177	90	60	59	76	66	76	67	72	79	89	60	74	71	81	69	67	57	178	63	48	66	92	61	72	69	196	69	79	75	42	79	73	51	83	84	57	58	50	69	47	57	46	61	54	68	93	83
19.25	62	177	89	59	58	78	66	74	68	72	78	90	60	73	69	82	70	65	57	177	62	45	66	92	61	72	68	197	68	80	77	41	80	72	53	85	85	57	59	48	69	47	56	46	59	54	69	93	83
19.5	63	179	90	59	59	78	66	76	69	75	80	88	59	76	71	81	70	67	57	177	61	46	66	92	60	73	68	196	69	80	77	42	80	73	54	86	84	56	60	50	70	48	58	44	61	55	72	94	83
19.75	61	176	90	58	57	77	66	73	67	73	78	88	59	74	69	82	68	66	55	176	61	44	66	90	57	69	65	196	67	78	75	41	79	71	52	84	82	55	58	49	67	44	57	45	59	53	71	95	82
20	63	179	92	61	59	79	63	77	72	78	82	89	62	78	71	86	73	70	56	179	62	47	66	89	62	74	70	199	71	80	82	44	83	75	54	86	84	61	63	51	72	50	59	49	64	56	72	97	83
20.25	61	179	88	60	57	76	63	73	69	75	80	89	59	75	71	82	70	65	55	176	59	45	66	87	61	74	67	195	69	79	80	40	80	74	52	83	82	57	61	49	69	45	58	46	63	55	70	96	83
20.5	62	177	92	60	58	79	66	73	71	73	81	90	61	76	72	86	68	70	57	180	60	47	69	91	60	74	70	197	67	80	78	42	83	75	57	85	84	57	64	51	69	47	58	48	63	55	73	95	84
20.75	63	179	94	63	56	79	64	74	70	74	80	89	60	76	71	86	71	69	58	178	60	45	67	90	61	76	71	197	69	80	81	43	83	75	54	89	84	60	64	52	70	48	59	47	65	56	72	98	83
21	59	177	92	59	53	77	59	72	69	76	77	89	59	75	71	84	70	66	54	182	59	44	68	90	59	75	66	199	66	79	80	40	82	75	54	86	84	58	62	47	68	46	57	46	62	53	72	98	83
21.25	60	179	89	62	57	76	63	72	70	73	80	87	60	78	71	85	68	68	55	179	58	45	66	89	59	74	69	194	65	78	81	38	82	73	53	84	82	57	62	49	69	44	60	46	61	54	74	98	80
21.5	63	180	94	62	57	78	65	74	71	76	80	89	60	79	73	87	70	69	55	178	58	46	68	89	61	75	69	197	68	79	81	42	84	74	54	86	83	60	65	50	71	50	59	46	64	55	74	98	84
21.75	61	178	92	61	55	80	63	70	73	75	78	86	59	77	72	84	66	68	53	183	58	45	66	88	61	75	68	195	67	78	79	39	83	73	53	83	81	57	65	46	68	47	56	45	63	53	73	95	81
22	61	179	94	61	56	78	65	73	76	75	81	90	63	78	73	87	69	70	57	178	58	44	68	90	62	76	69	195	67	79	79	42	83	75	56	88	82	58	66	50	70	46	59	47	64	54	74	99	82
22.25	63	181	98	64	57	80	65	76	79	76	81	89	61	81	76	89	72	72	59	182	60	48	71	90	64	82	74	195	72	82	85	41	85	76	56	87	84	62	70	50	71	52	61	49	68	56	75	101	84
22.5	62	180	97	62	57	80	63	75	80	77	82	91	62	78	74	88	70	70	57	180	61	46	68	90	61	80	71	195	68	81	81	41	84	78	54	87	85	59	70	51	71	49	61	48	65	55	75	101	82
22.75	61	177	96	62	53	79	63	71	79	75	80	87	60	78	73	87	67	68	56	182	59	46	68	90	60	76	68	196	67	79	83	39	85	75	55	86	83	58	67	49	66	48	57	44	64	54	75	98	80
23	61	177	94	60	52	80	64	69	77	76	75	87	62	78	76	83	66	68	54	181	57	41	67	93	59	76	70	196	63	77	81	36	85	75	52	88	80	57	64	45	64	47	58	44	64	51	75	95	79
23.25	60	178	96	60	51	79	63	71	80	74	80	87	62	77	73	85	64	69	54	182	56	42	67	89	60	74	68	196	64	79	81	37	85	77	54	88	82	57	66	47	66	46	56	44	65	53	74	99	81
23.5	62	178	96	62	53	78	61	73	80	75	79	89	60	78	75	86	65	67	57	179	57	44	67	86	60	78	69	194	67	78	83	39	84	77	52	85	82	60	68	48	67	47	59	46	65	55	74	101	81
23.75	60	180	96	61	53	80	61	70	79	76	80	90	61	77	76	86	66	67	56	179	55	45	70	86	59	78	70	195	67	79	83	39	83	75	52	86	81	58	70	49	68	47	58	46	66	55	73	100	79
24	62	180	98	63	55	79	63	73	81	76	81	90	63	78	81	88	69	68	58	181	57	44	71	90	61	80	71	194	68	82	83	40	87	76	54	89	83	60	71	52	69	46	59	48	69	55	76	102	82
24.25	62	178	99	62	55	80	65	73	80	78	83	89	64	80	78	88	69	69	57	182	57	45	71	91	63	83	72	196	69	81	85	40	87	77	56	90	83	61	72	49	70	48	59	47	69	55	76	103	82
24.5	59	177	94	60	50	79	61	71	78	74	78	87	61	77	76	85	65	64	55	180	54	41	67	87	58	78	66	194	62	78	80	36	86	74	51	86	80	57	70	47	66	45	56	44	67	54	72	99	78
24.75	60	179	96	61	52	79	63	71	79	75	79	88	63	79	76	87	67	67	56	180	55	44	70	88	61	83	73	196	65	83	83	39	85	76	53	89	80	59	71	47	66	46	57	46	67	53	73	101	78
25	62	180	101	64	55	82	66	73	81	81	82	90	64	83	80	91	69	70	59	183	59	44	73	90	62	86	73	196	68	84	87	40	89	79	55	92	84	61	74	53	70	50	60	48	70	57	79	103	81
25.25	61	179	98	63	53	83	62	72	80	77	80	88	64	82	79	88	69	69	59	183	56	45	70	90	62	82	74	196	68	84	84	40	87	78	55	89	84	61	75	51	69	48	60	50	70	57	76	104	80
25.5	61	179	97	63	50	80	62	70	77	75	80	87	63	80	76	88	65	67	59	183	54	43	68	88	59	81	72	196	66	79	82	37	86	76	55	89	81	59	75	49	67	48	56	48	70	52	75	103	78
25.75	61	179	99	61	50	81	65	68	78	77	78	87	62	81	79	88	64	68	59	183	55	42	70	91	60	83	72	196	64	80	84	37	89	79	52	90	81	58	74	48	68	47	59	47	69	54	75	100	80
26	62	181	103	64	54	80	66	72	79	77	82	91	63	82	83	90	69	68	62	182	56	44	73	90	61	86	73	195	69	83	86	41	88	80	55	92	81	59	75	51	69	46	60	48	71	58	76	106	80
26.25	60	179	97	60	49	81	61	67	76	74	78	87	61	78	77	86	62	64	57	181	52	41	69	88	57	80	70	192	62	80	81	35	87	75	52	88	79	57	73	47	65	46	57	44	69	54	73	102	76
26.5	65	181	103	66	57	84	65	74	80	80	81	92	69	81	83	91	71	70	63	183	58	47	75	90	61	88	74	196	70	85	85	41	91	81	56	92	83	62	77	53	69	51	62	49	74	58	79	109	83
26.75	60	179	100	64	50	81	65	70	80	77	81	89	65	82	80	89	66	67	60	182	54	43	72	91	61	84	73	196	66	81	84	40	89	80	55	91	82	59	75	48	68	46	59	48	71	55	78	106	79
27	58	179	103	61	51	80	63	69	79	77	81	87	64	81	80	88	66	66	58	181	54	42	71	87	60	84	72	197	66	83	85	38	86	81	54	90	81	59	76	48	67	48	58	45	72	57	77	107	78
27.25	64	183	105	65	53	83	65	75	82	79	84	89	68	84	83	93	69	70	63	183	57	48	75	91	63	88	76	197	70	85	88	44	92	81	58	95	85	64	78	51	71	51	62	49	75	58	80	107	82
27.5	56	179	101	59	47	77	60	69	76	75	77	87	60	78	77	88	64	62	58	180	54	41	69	81	58	85	70	192	62	80	84	38	86	77	51	90	80	56	73	47	65	46	56	44	70	51	76	106	76
27.75	59	181	103	62	51	83	61	72	79	79	83	90	65	81	82	90	66	68	60	182	56	45	74	87	61	87	74	195	66	83	86	39	90	81	54	91	83	60	75	50	68	49	59	48	76	58	78	110	81
28	62	184	104	66	53	83	66	74	80	78	84	92	69	84	86	92	69	69	61	184	59	46	75	90	63	92	74	196	70	85	88	42	93	83	58	95	82	63	80	52	71	50	62	52	77	60	79	109	81
28.25	56	182	102	62	48	77	59	70	76	75	80	87	61	79	79	86	63	64	58	180	52	41	70	84	57	86	68	193	65	82	85	37	87	78	52	88	80	60	73	46	66	44	57	44	72	54	73	106	75
28.5	64	184	104	66	52	84	64	74	82	80	82	91	69	85	85	91	68	68	61	185	58	47	75	90	62	91	77	195	69	84	89	43	93	83	56	95	84	63	78	51	71	50	61	50	76	58	81	111	80
28.75	60	183	104	63	50	81	63	73	78	79	81	88	65	82	82	89	66	67	59	182	56	45	72	89	61	88	73	195	67	83	85	40	90	82	55	93	81	61	77	50	67	49	61	47	76	57	77	106	78
29	64	184	107	65	52	84	68	71	80	80	85	90	69	87	85	91	67	69	61	183	59	46	74	91	63	92	74	196	69	85	90	41	93	84	57	95	85	63	77	52	70	51	62	51	78	59	79	109	81
29.25	64	182	107	65	51	84	64	72	81	78	81	89	69	86	86	92	66	68	61	183	57	45	76	89	61	91	75	197	69	85	89	41	92	82	56	95	83	63	77	50	68	51	61	49	78	57	79	111	78
29.5	59	179	102	60	47	79	59	69	77	76	78	88	65	82	81	88	63	62	60	180	53	43	74	87	58	87	72	193	64	79	85	38	90	80	52	91	80	61	76	48	65	46	58	46	74	54	77	108	75
29.75	60	181	105	63	48	81	63	68	76	77	79	90	63	84	83	90	65	66	59	182	53	43	73	89	57	90	73	195	65	83	85	38	89	81	53	91	79	61	75	47	64	48	59	46	76	55	75	108	76
30	63	183	107	67	53	85	63	73	78	78	85	91	68	83	85	92	69	69	62	182	58	48	76	88	61	94	74	195	68	85	89	42	94	84	57	94	83	63	80	53	69	50	62	51	79	58	79	111	81
30.25	59	183	107	62	50	85	63	70	77	78	82	91	67	84	85	90	63	66	59	182	55	45	74	87	59	89	72	196	67	84	87	39	92	81	55	94	80	62	76	51	67	47	59	48	77	57	78	109	76
30.5	64	185	108	65	53	84	63	73	78	79	84	95	69	85	87	92	66	69	63	182	58	47	78	91	62	92	74	195	68	85	91	42	95	84	57	98	85	63	81	52	68	50	61	50	79	59	82	110	81
30.75	63	183	108	64	51	85	64	73	79	77	80	92	68	85	84	93	67	67	61	180	56	47	77	90	60	92	74	194	68	85	89	40	93	83	55	95	81	62	79	52	69	48	61	50	78	58	80	111	80
31	58	180	105	61	47	81	58	69	74	76	77	88	63	82	83	88	63	61	57	177	52	41	71	83	56	88	70	191	64	80	84	37	89	80	49	94	79	57	75	46	64	43	59	45	73	53	76	106	75
31.25	59	182	107	63	48	83	59	68	75	76	79	87	67	83	83	89	62	60	56	180	54	42	76	86	60	90	70	195	65	82	87	37	91	82	53	94	80	61	77	47	66	47	58	46	74	54	78	109	76
31.5	59	181	107	62	48	81	60	69	74	75	79	88	68	84	83	89	61	62	58	180	53	43	72	87	59	88	71	194	66	85	88	39	90	81	53	95	80	60	76	47	67	47	59	47	76	57	79	108	77
31.75	61	184	109	64	52	84	62	74	78	78	83	93	69	85	86	92	68	66	60	179	57	45	77	89	62	94	73	192	67	84	90	40	93	85	56	98	83	63	79	51	70	50	60	50	79	57	80	110	79
32	62	185	108	65	49	84	62	70	77	77	81	90	70	85	88	90	65	65	62	180	56	44	76	88	61	92	72	195	67	86	89	40	93	84	55	98	81	63	80	52	68	49	61	50	79	57	79	110	78
32.25	62	184	108	63	49	85	63	71	77	78	80	92	70	86	86	90	67	67	60	179	57	47	78	89	60	91	74	194	66	83	91	40	94	83	55	96	81	66	77	51	68	49	63	49	79	58	79	108	80
32.5	60	184	109	63	48	84	63	69	77	79	82	89	68	85	85	91	62	61	59	179	56	44	76	87	58	92	71	194	66	83	88	40	93	84	53	96	80	62	76	49	68	47	58	48	78	55	80	109	77
32.75	58	181	106	61	46	81	60	68	74	75	78	88	65	84	85	88	59	61	57	179	51	41	73	85	57	89	68	192	64	81	86	36	92	83	53	95	77	59	76	47	64	45	58	46	76	52	78	106	75
33	61	185	110	65	49	84	65	72	78	79	83	90	70	89	87	93	66	65	61	180	57	43	77	90	62	94	73	195	66	86	90	42	96	86	57	99	81	65	81	51	68	48	62	49	79	59	82	110	79
33.25	63	185	112	64	49	86	64	71	77	79	83	92	71	89	89	92	66	66	61	181	56	44	78	88	61	92	73	197	70	87	93	40	93	88	57	100	84	64	81	51	68	48	60	51	79	57	83	111	79
33.5	59	182	108	61	49	84	62	69	74	75	82	89	69	87	85	88	63	62	58	179	55	43	77	87	58	91	70	195	66	84	88	39	93	84	55	97	78	61	78	49	66	47	59	47	78	55	80	111	76
33.75	60	184	110	62	49	83	64	70	77	77	84	90	68	86	86	92	62	62	59	179	55	42	77	88	59	91	73	194	67	86	90	39	94	85	55	95	82	63	77	49	66	48	60	49	78	57	83	110	78
34	59	184	110	61	44	84	60	71	76	76	81	87	70	86	86	89	62	61	55	179	53	41	76	86	58	91	70	194	63	82	89	37	91	84	52	98	79	62	78	48	65	46	59	45	77	54	80	110	76
34.25	64	187	113	65	50	88	65	75	78	80	85	95	72	88	89	93	63	64	60	181	56	46	80	91	62	95	73	197	67	88	92	41	97	88	58	101	84	66	82	51	69	50	61	50	82	57	85	111	80
34.5	60	184	111	65	49	87	63	71	77	78	85	90	71	88	89	94	64	62	59	181	56	44	78	88	62	94	70	197	66	87	91	41	97	85	56	100	81	65	79	52	70	49	61	49	80	58	83	109	77
34.75	62	184	111	67	47	87	63	70	77	78	84	90	70	86	91	92	63	63	60	182	53	44	78	87	60	91	72	195	66	86	95	39	96	88	55	98	81	63	80	49	70	49	61	49	81	57	86	110	79
35	60	184	109	63	49	85	64	70	75	77	83	91	69	88	90	92	62	63	57	180	55	44	80	91	61	91	72	194	66	85	89	38	95	85	53	101	80	62	80	49	67	49	60	49	81	56	85	108	76
35.25	63	186	112	66	51	88	65	74	79	79	87	93	74	92	90	94	64	64	61	181	56	45	79	91	62	91	75	197	67	88	94	40	98	88	58	100	83	64	82	53	67	48	62	50	78	58	85	112	80
35.5	64	188	114	66	52	87	66	73	79	82	86	94	75	92	92	96	65	63	62	181	57	47	82	90	63	94	75	197	70	89	95	43	98	90	59	102	83	68	86	51	71	51	62	51	84	61	86	113	80
35.75	64	187	111	64	52	87	64	71	78	79	83	93	74	88	90	94	65	65	63	181	56	45	79	91	60	92	75	197	68	87	93	42	97	87	57	100	84	67	82	54	70	51	62	52	81	61	85	113	81
36	61	188	110	64	50	87	63	72	78	77	83	93	72	90	90	91	61	62	61	181	55	46	78	87	59	91	74	196	67	87	93	40	97	86	56	101	80	65	81	50	69	49	60	50	80	58	84	111	77
36.25	60	186	111	65	50	87	62	72	76	77	83	90	73	90	89	92	62	63	58	180	56	45	79	87	61	90	73	196	68	87	93	39	96	87	57	102	80	63	83	50	68	49	61	48	79	58	85	110	77
36.5	62	188	110	64	50	85	62	72	76	78	83	91	73	88	88	93	64	62	60	178	57	47	79	87	60	94	72	195	66	88	92	40	96	86	57	100	82	65	82	50	68	49	61	49	82	61	85	112	78
36.75	62	188	111	64	49	88	63	72	78	77	85	92	74	91	89	92	62	64	60	180	55	46	80	89	61	92	73	198	67	86	94	40	98	87	56	102	82	65	85	50	70	50	63	49	82	59	87	111	79
37	61	187	110	63	48	87	62	70	76	79	84	90	75	89	89	92	61	60	57	180	55	43	79	89	60	90	70	197	67	88	93	40	96	87	57	101	80	66	84	49	70	47	62	50	80	56	86	109	77
37.25	62	187	111	65	50	90	64	72	79	80	85	95	75	92	91	94	63	65	61	182	57	46	81	91	61	93	72	197	69	90	94	40	98	89	58	103	81	67	84	52	70	50	63	50	84	60	89	112	79
37.5	61	188	109	64	49	89	63	70	75	78	85	91	73	89	91	93	64	62	60	179	56	44	81	84	60	90	72	194	67	86	92	40	96	86	56	100	81	67	82	50	70	48	62	50	81	60	86	111	77
37.75	60	187	109	61	48	87	60	70	76	79	83	93	74	91	92	90	60	60	56	179	54	45	80	89	60	88	72	195	64	87	94	38	98	88	57	104	80	64	81	47	68	48	61	47	81	58	86	110	75
38	64	189	114	66	52	91	62	72	79	81	86	94	77	93	95	94	65	63	61	182	59	48	83	89	63	92	75	198	68	90	96	42	99	90	59	106	84	68	86	51	69	51	63	52	84	61	89	113	79
38.25	64	189	113	64	52	91	65	73	80	81	86	93	76	92	93	95	63	61	59	183	58	48	82	91	62	92	75	197	69	88	97	43	99	91	59	104	83	68	86	51	70	49	62	51	83	61	90	112	79
38.5	62	187	110	64	49	89	59	70	77	78	84	90	75	91	93	93	63	59	59	180	56	45	82	89	61	90	72	196	66	89	94	40	98	88	59	104	81	66	84	51	69	49	61	49	81	60	87	109	77
38.75	62	187	111	67	50	91	62	72	78	80	86	95	77	90	94	94	65	65	61	181	57	47	84	86	62	92	75	195	68	90	96	42	101	90	59	105	82	69	86	52	71	51	63	52	84	62	91	113	80
39	63	188	111	66	52	90	62	73	78	79	86	95	76	92	91	95	63	63	61	183	57	47	85	87	64	93	72	197	68	89	96	41	100	90	58	105	84	67	85	50	71	51	62	51	83	62	91	113	79
39.25	62	186	110	64	47	90	61	71	76	77	86	95	74	90	90	94	63	59	58	181	54	44	82	87	61	90	71	195	65	86	94	38	97	86	56	103	80	66	82	49	67	48	62	48	80	58	90	113	77
39.5	63	189	109	66	51	87	60	72	78	79	87	92	75	87	92	93	63	62	60	178	55	47	82	88	60	91	73	192	69	86	93	40	99	87	57	102	81	67	83	50	69	50	63	51	83	60	89	111	79
39.75	61	188	109	63	50	88	64	72	76	79	84	94	76	90	90	92	62	61	59	180	56	45	84	86	60	90	73	192	66	88	94	41	99	85	58	104	82	68	84	49	69	50	62	50	83	59	89	110	77
40	62	190	109	65	52	90	62	73	77	80	86	95	76	91	94	95	62	63	62	179	60	47	83	86	60	90	74	196	70	88	96	41	100	89	57	104	80	69	85	51	70	49	65	50	84	62	90	112	79
40.25	60	189	107	63	50	87	60	72	77	78	86	94	74	90	91	93	63	61	59	179	57	45	82	85	59	90	72	193	65	87	95	42	100	90	56	104	80	68	83	52	67	48	62	49	82	60	92	111	77
40.5	63	188	111	63	51	88	61	71	77	78	86	94	75	89	92	94	62	61	60	178	56	44	84	85	59	91	73	195	69	88	94	41	97	90	57	105	81	67	84	50	69	49	62	50	83	61	92	112	78
40.75	60	189	110	63	51	88	62	73	77	80	87	95	77	91	94	93	62	60	58	179	56	45	82	87	60	90	73	193	67	89	97	41	98	88	57	104	83	69	85	51	69	48	63	51	83	60	92	111	79
41	59	187	109	64	50	89	63	70	77	79	86	94	77	91	91	92	62	64	60	178	57	45	84	85	61	91	73	194	67	90	93	39	100	88	57	105	80	68	85	49	70	48	63	52	82	61	92	111	78
41.25	61	187	108	65	50	86	62	72	76	78	85	95	76	89	93	91	61	62	60	179	57	45	84	86	60	87	72	195	69	88	94	40	100	89	58	103	80	69	84	51	69	49	62	50	82	60	90	113	77
41.5	60	186	107	62	49	87	59	70	75	77	85	92	75	90	92	93	61	59	59	175	56	44	82	84	60	90	72	193	67	86	93	39	97	87	53	103	79	68	83	48	69	48	62	49	80	58	91	110	77
41.75	62	189	109	65	50	90	64	71	79	80	87	96	77	92	95	95	64	61	62	179	57	45	85	90	60	89	75	194	68	89	96	41	101	87	59	105	81	70	83	52	70	50	64	51	83	61	93	113	77
42	63	187	110	64	52	89	64	71	79	80	87	96	77	91	95	94	62	62	61	178	57	44	84	87	62	92	73	193	68	89	95	41	100	87	57	104	80	70	87	51	70	49	63	50	81	60	93	110	78
42.25	60	184	106	62	47	87	62	70	73	78	84	94	75	90	92	90	60	59	55	178	55	44	83	88	59	87	73	192	67	86	93	36	96	87	57	104	79	67	85	50	68	47	62	48	82	59	91	108	77
42.5	60	186	109	64	49	86	60	73	76	77	84	95	74	90	94	93	61	62	58	178	55	44	83	85	61	90	73	194	68	88	96	40	97	87	57	102	81	69	83	49	68	48	61	48	84	60	94	110	76
42.75	61	187	107	63	50	88	60	70	76	78	85	95	74	90	93	94	62	60	57	178	56	46	83	85	58	91	73	193	66	87	97	41	97	88	58	105	80	69	82	49	69	48	62	51	84	61	95	112	78
43	62	190	108	65	51	92	63	72	79	79	87	97	76	91	95	95	64	61	62	179	57	47	84	86	62	91	74	196	68	90	97	41	99	90	58	105	81	70	88	53	70	50	62	52	84	62	95	113	80
43.25	63	188	111	66	51	90	60	73	75	79	87	96	77	93	97	96	63	62	61	181	58	46	85	88	62	92	75	195	70	89	97	41	101	89	57	104	81	71	86	50	70	49	63	51	83	62	94	115	78
43.5	61	187	108	64	51	90	62	71	76	78	86	97	75	93	96	93	62	61	61	179	55	45	84	89	59	89	75	194	66	89	95	42	99	88	57	106	81	70	86	51	71	48	61	50	82	59	95	111	77
43.75	62	187	107	64	49	90	61	70	76	77	86	95	75	90	95	94	62	61	60	176	55	43	83	86	59	88	72	193	66	88	93	40	100	87	55	104	79	70	85	50	69	48	62	50	82	61	94	112	78
44	61	188	111	67	53	89	62	73	79	81	87	98	77	93	95	94	61	61	60	176	59	48	85	88	61	91	75	196	70	88	100	40	100	90	58	105	82	71	85	52	70	49	64	54	84	62	96	113	79
44.25	61	188	108	66	51	89	61	70	75	78	85	95	77	92	93	94	63	60	59	177	56	45	83	85	61	90	73	195	67	89	97	40	98	88	57	105	81	70	84	50	70	48	62	51	83	61	97	112	79
44.5	64	185	110	66	49	91	64	71	77	80	86	95	77	95	95	93	61	61	60	179	56	42	87	90	61	88	74	195	67	89	95	40	100	89	58	106	83	69	87	51	71	50	63	50	82	59	98	111	78
44.75	58	186	106	66	51	88	58	70	75	78	84	96	74	89	94	94	61	59	59	176	56	44	85	86	61	88	73	195	66	87	96	41	98	87	56	104	81	70	85	51	67	49	62	50	82	59	94	112	77
45	62	186	108	64	47	89	63	70	76	76	85	92	73	93	97	92	58	60	57	179	54	43	87	89	60	88	74	195	64	87	96	37	99	87	57	105	80	67	86	49	66	50	62	49	83	59	97	109	73
45.25	63	187	109	66	49	90	63	70	78	79	86	96	76	94	97	96	63	60	59	180	56	45	86	92	61	87	74	195	66	89	96	42	98	87	59	109	80	69	87	52	69	50	62	50	82	62	99	112	76
Data File	E:\wang hancheng\SML\YDLXBPM\PMX_0_220110_A_44.OKA
Set up Time	一月 10 2022 5:21 PM
Position	22-B
Plate Type	PM 1-
Strain Type	---
Sample Number
Strain Name	PM2
Strain Number	YD-1
Other
Hour	A01	A02	A03	A04	A05	A06	A07	A08	A09	A10	A11	A12	B01	B02	B03	B04	B05	B06	B07	B08	B09	B10	B11	B12	C01	C02	C03	C04	C05	C06	C07	C08	C09	C10	C11	C12	D01	D02	D03	D04	D05	D06	D07	D08	D09	D10	D11	D12	E01
0	53	43	48	49	60	57	57	64	60	70	67	84	46	37	42	42	74	48	42	48	78	56	67	65	47	35	43	41	45	39	45	44	42	55	54	68	50	34	34	40	38	41	38	48	44	45	53	70	71
0.25	52	44	45	44	59	57	57	66	60	69	66	82	44	36	42	41	71	46	40	46	79	53	64	64	44	36	41	39	43	37	46	43	42	54	54	68	51	34	34	39	38	40	35	48	44	44	53	69	69
0.5	51	40	45	47	59	52	52	59	56	66	64	80	43	33	38	41	72	43	37	41	75	51	62	59	43	33	40	38	43	36	40	41	40	53	53	64	46	33	32	38	36	38	36	44	41	42	52	66	69
0.75	54	42	48	46	59	56	56	65	61	71	66	84	45	35	41	43	74	47	41	47	75	55	66	63	46	34	42	40	43	37	42	44	44	55	52	69	48	33	33	39	39	38	38	47	45	45	54	72	67
1	55	42	47	44	59	54	57	64	57	66	67	84	43	33	36	43	73	43	38	46	76	55	63	61	42	34	41	38	42	38	44	43	43	53	53	69	48	32	32	39	36	39	36	46	43	43	49	69	65
1.25	56	46	50	50	61	57	59	65	62	71	68	87	47	38	43	43	76	50	42	48	78	57	66	65	49	36	46	40	45	40	47	44	46	57	56	69	53	36	35	42	40	41	40	51	47	45	54	72	69
1.5	56	46	52	47	59	56	58	65	58	69	70	88	48	36	38	43	75	48	44	47	77	56	64	63	46	35	45	40	46	39	44	46	43	56	55	71	51	35	34	40	38	41	40	49	44	45	51	72	66
1.75	56	44	48	47	61	56	59	65	60	71	67	86	47	36	41	44	73	45	41	47	74	56	67	64	48	35	44	40	43	38	44	43	43	54	54	70	50	34	34	41	37	39	37	48	44	45	53	72	64
2	62	49	55	50	65	61	64	68	66	74	72	93	51	40	46	46	79	51	47	51	78	58	69	68	53	38	51	45	48	43	48	47	48	59	59	71	58	38	39	43	42	44	43	50	51	47	59	74	68
2.25	57	46	50	48	64	58	62	68	62	71	70	89	49	37	43	44	77	49	45	49	79	58	65	68	50	37	43	39	46	41	46	46	45	58	57	71	53	38	36	44	38	41	41	51	46	47	54	75	64
2.5	60	46	53	48	64	60	63	69	60	73	73	93	51	36	43	47	77	50	48	51	76	58	70	66	50	36	46	42	46	43	47	45	47	59	57	73	53	36	36	42	40	42	40	49	47	47	56	75	63
2.75	65	50	56	52	66	62	68	70	67	76	74	96	52	42	43	49	81	53	50	55	80	60	69	70	54	39	49	43	52	44	50	48	50	58	61	76	57	38	38	46	43	45	43	52	49	53	57	77	63
3	65	51	55	51	67	63	70	72	68	77	74	93	56	41	46	48	80	52	52	55	80	61	70	69	55	41	49	44	50	45	51	47	52	59	58	73	57	38	39	48	45	46	45	53	48	51	59	81	63
3.25	62	48	54	49	63	59	70	66	58	72	72	93	51	38	41	47	77	50	49	51	75	58	67	63	50	37	48	42	47	43	48	43	47	57	58	70	54	37	36	42	39	44	42	48	45	47	54	74	58
3.5	65	52	56	53	68	62	73	72	69	75	77	93	54	42	44	50	79	53	53	55	78	62	68	69	54	39	49	45	49	45	50	48	52	61	61	74	61	39	40	46	44	45	43	54	48	49	56	77	62
3.75	64	53	56	51	66	63	74	72	66	74	75	93	56	42	43	49	79	53	50	53	78	61	70	68	54	40	50	44	48	47	51	46	50	60	59	76	60	40	40	45	44	46	44	53	49	49	58	79	60
4	66	53	56	51	67	63	73	72	64	75	74	94	56	40	44	47	79	52	50	53	78	61	67	66	53	38	46	42	48	45	50	47	49	58	57	74	58	38	38	43	41	44	43	51	46	47	56	77	59
4.25	66	55	59	55	70	65	79	75	65	77	76	95	59	42	44	52	82	56	52	56	79	62	70	70	57	42	51	45	51	45	52	49	53	62	60	75	61	41	41	49	46	49	46	55	51	52	61	78	64
4.5	71	57	61	56	71	65	81	77	69	78	79	99	62	46	47	55	84	56	56	58	80	67	72	70	59	44	54	48	53	51	53	51	56	64	63	80	62	43	42	49	49	52	49	57	53	55	62	80	66
4.75	68	55	57	54	70	67	79	73	69	76	76	97	60	42	45	50	83	56	53	56	80	62	70	68	57	44	51	46	50	46	52	51	51	61	61	78	61	40	40	49	46	49	48	55	52	54	60	78	61
5	71	55	60	57	72	69	83	74	67	78	79	100	62	46	48	51	83	56	56	58	80	65	72	70	58	44	52	48	53	46	55	51	54	61	62	79	64	43	44	48	47	52	50	56	51	54	61	78	62
5.25	71	57	60	58	71	70	82	77	70	77	79	98	63	46	46	51	84	56	54	59	79	64	70	71	57	42	53	47	51	48	52	51	55	62	61	80	62	43	41	49	46	49	50	57	52	55	63	79	63
5.5	73	59	62	59	72	70	83	79	71	78	80	99	64	46	49	53	86	58	56	60	80	65	74	74	61	47	53	48	53	48	54	51	55	64	65	83	64	43	46	50	47	52	49	58	55	57	62	80	63
5.75	73	60	61	59	73	71	85	79	70	80	78	98	64	45	48	53	84	59	56	58	82	64	72	74	60	45	54	49	54	50	56	51	57	62	62	81	64	44	43	50	50	53	50	57	53	55	63	80	64
6	74	59	61	60	74	75	86	78	72	82	79	100	67	45	49	53	87	59	57	60	81	65	72	74	62	45	55	48	55	49	54	53	58	64	63	81	63	44	44	50	48	53	49	57	54	56	65	81	62
6.25	76	62	62	59	76	73	91	80	71	81	82	101	68	48	49	55	89	60	56	61	83	67	73	73	62	46	53	50	55	51	58	54	60	65	64	83	64	45	44	51	50	57	52	58	55	57	63	81	66
6.5	76	63	63	61	74	75	90	80	70	83	79	99	69	49	49	54	89	60	56	61	83	66	74	74	61	48	53	49	54	51	57	55	58	63	65	81	66	44	43	51	48	56	50	59	55	55	63	82	64
6.75	76	64	61	61	74	75	91	81	71	82	81	102	69	48	49	55	85	58	58	61	81	66	74	74	63	46	53	50	54	49	57	54	59	62	64	84	65	45	44	50	49	55	52	58	55	57	65	81	64
7	77	62	62	59	73	75	93	80	71	85	80	100	69	46	48	53	88	59	57	61	82	66	72	74	61	46	53	49	52	50	55	54	59	62	64	83	66	47	45	50	50	55	51	58	55	57	64	80	64
7.25	80	65	67	64	78	78	95	83	76	89	82	107	73	51	54	59	93	63	60	65	85	70	77	78	64	48	58	54	57	52	59	57	62	67	67	86	70	51	47	54	52	61	56	64	60	61	67	87	68
7.5	76	62	64	60	74	77	94	80	71	86	80	100	71	48	49	55	89	58	59	61	82	67	73	77	61	48	53	50	55	50	57	53	59	65	65	84	65	49	43	50	49	59	51	60	54	57	65	81	65
7.75	77	65	67	64	77	81	95	82	73	89	84	102	73	51	52	57	92	62	60	63	86	69	77	79	66	47	56	51	56	52	58	56	61	63	67	85	69	49	48	52	51	60	54	62	59	61	68	82	66
8	79	64	67	65	77	81	95	82	74	89	82	104	76	55	53	56	92	64	62	66	86	71	76	79	65	48	56	52	58	53	59	57	63	66	65	87	68	52	47	53	53	59	55	63	60	60	67	84	69
8.25	81	68	66	67	79	82	99	82	75	93	85	106	76	54	52	59	95	63	63	65	88	71	76	80	67	51	58	53	58	55	62	57	65	69	67	88	72	52	49	55	54	62	55	64	60	62	67	84	68
8.5	79	65	65	64	76	84	98	83	75	93	82	104	77	51	53	57	93	63	63	66	84	69	76	79	66	47	55	52	59	55	57	57	60	66	66	87	68	51	46	52	50	63	54	63	57	62	67	85	67
8.75	82	67	67	67	78	86	100	85	76	94	86	106	79	54	55	61	97	67	66	66	88	73	80	82	68	49	59	55	61	56	62	59	65	69	70	91	71	53	49	56	53	63	57	66	60	63	69	90	69
9	82	67	67	70	80	85	101	85	77	96	83	106	82	53	55	62	97	67	66	67	87	73	79	80	68	50	58	56	61	56	60	59	64	69	68	91	71	53	50	56	54	64	59	66	59	63	69	86	70
9.25	76	66	65	65	76	83	98	80	75	96	82	102	81	51	52	59	93	64	63	65	88	71	79	80	67	47	57	53	59	52	58	56	62	66	65	88	68	53	47	57	50	62	57	65	57	61	69	87	68
9.5	76	65	64	63	78	83	100	81	73	96	82	98	81	50	51	60	94	62	59	62	85	65	79	78	65	45	56	52	58	53	58	55	61	64	63	86	68	52	44	55	48	59	55	63	57	59	66	84	67
9.75	70	58	57	60	69	76	94	74	66	88	75	94	76	45	43	55	90	57	56	59	81	63	71	71	59	40	47	46	54	48	51	49	54	58	56	81	62	46	39	44	45	55	48	57	50	58	60	79	60
10	78	67	67	66	77	86	100	83	74	96	86	104	85	50	50	62	96	64	62	66	87	71	82	81	68	48	57	52	61	55	59	57	63	65	68	89	68	54	46	52	51	62	59	66	57	62	68	87	69
10.25	78	65	68	64	77	87	100	85	74	95	83	102	83	49	51	62	95	64	61	65	86	71	80	82	67	48	57	52	60	52	58	56	61	66	66	89	68	55	46	54	51	62	56	68	57	62	68	86	67
10.5	78	64	65	67	74	87	99	84	74	94	82	105	85	52	51	60	96	64	64	64	85	70	79	79	68	45	58	51	60	53	59	56	59	64	64	89	69	54	47	51	51	63	57	66	56	63	66	84	65
10.75	76	63	64	66	77	87	101	80	72	94	82	100	88	50	52	62	97	63	63	67	88	72	80	77	68	45	56	53	60	52	57	56	63	65	66	88	70	54	45	53	49	64	57	67	57	61	68	82	68
11	78	64	65	65	75	86	101	82	72	93	84	106	88	50	50	63	97	65	63	66	86	70	81	80	68	47	57	53	59	52	58	56	62	67	65	87	67	56	45	53	51	62	58	66	56	63	68	85	67
11.25	80	65	67	66	78	89	102	85	75	97	82	104	90	52	53	65	97	68	64	68	88	73	81	81	69	46	57	54	62	54	59	58	62	66	70	88	69	57	45	53	52	63	60	69	58	63	69	87	68
11.5	77	67	68	67	77	89	105	83	75	95	84	101	91	54	52	67	98	67	67	67	90	73	83	81	71	47	55	53	62	53	58	57	64	65	65	91	69	58	45	53	54	67	61	69	57	65	67	85	69
11.75	77	62	64	65	76	87	104	83	72	94	83	104	90	51	48	65	96	65	64	66	87	71	79	80	70	43	53	52	58	54	57	54	62	65	64	90	66	56	42	51	48	63	60	68	58	61	65	85	66
12	79	68	67	68	77	90	107	84	72	98	85	107	96	52	53	67	99	69	69	69	88	73	85	81	74	48	59	54	61	57	59	59	62	67	70	91	71	60	48	55	53	70	64	73	56	63	70	86	70
12.25	78	65	66	65	76	91	102	84	76	97	84	108	94	53	53	65	97	67	66	67	88	74	84	85	71	47	56	52	60	53	59	58	63	67	66	90	70	59	45	54	51	66	61	69	58	63	69	85	67
12.5	75	61	66	63	74	90	103	81	73	94	81	105	95	49	50	62	95	65	65	68	89	71	81	82	71	45	55	50	59	52	56	55	61	64	64	88	66	58	44	51	49	64	60	68	56	64	70	86	65
12.75	75	63	63	62	72	90	103	83	73	96	82	106	96	48	49	64	97	65	66	67	86	71	81	82	71	42	55	51	58	49	57	54	60	63	64	89	67	59	44	51	49	66	62	67	54	62	68	84	66
13	77	65	69	66	77	93	105	87	77	98	84	104	99	52	54	67	97	67	71	68	89	74	87	86	74	49	58	53	60	52	59	58	63	69	66	90	69	61	45	54	54	67	65	71	58	67	71	85	68
13.25	75	65	64	63	74	89	103	82	73	96	82	106	98	49	50	67	96	67	66	67	89	72	82	83	72	45	54	52	59	52	57	55	60	67	65	90	68	60	43	50	49	65	61	69	57	63	69	85	68
13.5	74	62	63	62	75	89	103	80	70	97	81	104	97	47	49	65	96	66	66	64	87	71	80	78	73	44	54	49	58	50	56	54	59	63	64	88	67	60	43	50	48	66	63	69	57	63	64	83	66
13.75	74	62	64	62	73	88	104	82	70	94	82	103	98	46	46	65	95	66	67	68	87	71	82	82	72	43	54	48	58	51	58	55	59	63	64	87	67	58	41	50	48	64	65	67	56	64	67	84	66
14	77	64	66	66	75	92	106	85	75	100	85	106	101	52	52	71	101	70	71	71	91	76	86	84	75	46	58	53	61	53	60	57	65	67	69	93	69	62	46	53	53	68	67	72	59	67	70	88	71
14.25	77	64	66	66	77	91	108	84	76	99	84	107	102	52	52	69	98	69	69	71	90	73	86	85	78	48	58	51	62	53	56	56	62	66	66	90	70	63	44	54	50	67	67	68	59	67	68	85	69
14.5	77	63	65	65	77	90	106	85	72	99	82	104	102	50	54	69	99	67	70	68	88	75	85	83	76	47	58	51	60	53	58	56	61	66	66	90	68	63	43	53	50	67	68	71	57	69	69	84	69
14.75	74	62	63	62	75	92	107	85	75	98	82	106	100	50	49	70	96	66	68	69	88	72	83	83	77	45	54	49	59	50	58	57	61	65	65	89	67	60	42	51	48	65	68	69	55	66	70	85	66
15	77	64	66	66	76	93	107	85	74	98	85	107	102	51	53	71	100	68	71	68	92	77	86	82	76	47	58	52	62	52	58	58	61	67	69	92	68	66	45	53	53	66	69	70	58	68	71	85	71
15.25	77	66	65	66	76	93	109	85	72	101	83	106	106	50	52	73	98	69	70	70	91	77	86	85	77	48	59	53	61	54	58	56	61	66	67	92	67	68	44	56	51	66	71	70	61	67	71	86	67
15.5	69	60	62	61	72	88	101	75	67	94	76	96	101	45	45	70	95	63	68	62	84	70	78	74	76	41	51	48	58	47	52	53	57	60	60	84	61	60	38	47	46	64	68	62	52	63	63	78	63
15.75	78	64	67	65	78	93	109	88	72	101	82	107	108	51	53	72	101	70	72	72	92	78	88	84	80	46	57	53	62	54	60	55	64	64	67	92	68	67	46	54	51	69	73	71	60	69	73	87	69
16	76	66	67	68	75	90	107	83	74	99	83	107	108	49	50	75	101	70	72	70	91	77	85	84	82	47	59	54	64	54	60	58	62	67	67	91	70	67	45	56	52	69	74	72	58	69	69	86	68
16.25	74	65	66	65	77	93	107	85	73	102	84	109	108	51	53	73	99	72	71	72	91	75	87	86	80	46	57	56	63	54	57	57	63	66	66	93	70	67	44	55	50	69	74	71	58	72	73	87	69
16.5	73	62	62	63	73	90	106	79	68	97	82	100	106	48	49	73	98	67	70	68	86	74	81	77	80	43	56	52	61	51	55	55	59	64	61	89	65	65	41	53	48	65	74	68	53	68	67	82	68
16.75	73	63	63	62	73	91	107	81	69	97	79	101	105	46	50	73	95	68	69	68	87	75	84	78	80	43	55	52	60	50	54	55	59	64	61	90	65	67	43	51	47	65	72	66	53	64	67	80	67
17	74	65	67	66	75	92	108	84	71	100	84	108	109	49	53	76	100	71	71	72	91	80	86	81	84	46	58	55	63	53	60	56	63	66	66	92	69	68	43	55	51	67	75	71	58	71	70	86	70
17.25	77	64	66	65	76	91	108	87	75	102	84	108	111	51	56	76	99	70	72	73	93	77	86	85	84	47	58	55	65	52	58	58	62	66	68	92	68	68	44	54	51	68	76	73	60	72	71	88	71
17.5	75	66	67	65	76	94	108	85	73	102	83	105	110	52	51	77	99	70	74	72	92	80	86	83	83	47	58	56	63	52	57	56	62	65	68	92	68	67	43	55	50	68	76	70	58	71	69	87	69
17.75	75	67	65	66	76	96	110	88	76	102	85	110	114	50	53	78	101	72	75	74	93	79	88	86	86	46	57	58	66	53	59	58	62	68	66	94	69	68	43	56	52	70	77	73	60	74	71	88	70
18	75	64	65	64	76	94	109	82	73	101	84	106	110	49	54	76	99	70	70	71	93	78	88	82	86	46	57	57	62	53	57	57	60	66	67	91	67	67	43	55	49	67	76	70	57	69	70	86	70
18.25	75	63	65	63	75	92	108	83	73	101	84	108	111	50	52	75	97	70	72	75	92	80	86	84	84	47	56	55	65	53	57	57	59	65	66	92	68	69	45	52	51	68	74	70	55	71	71	88	69
18.5	75	66	64	64	74	95	110	85	73	102	84	109	113	50	53	77	102	71	72	74	91	79	88	84	84	47	55	55	64	53	60	58	62	66	66	92	68	69	43	55	52	69	78	70	57	73	72	89	69
18.75	76	63	64	67	73	94	111	83	73	101	83	108	111	49	51	77	100	71	72	74	92	80	87	82	83	46	57	57	67	53	56	58	61	66	65	92	67	72	45	54	50	69	78	71	58	72	68	86	69
19	74	64	67	66	77	95	110	83	75	102	85	106	112	51	52	77	101	71	74	75	94	78	88	84	86	46	58	57	66	53	58	59	61	66	67	92	67	69	44	57	52	69	77	72	59	72	69	88	70
19.25	75	66	67	64	76	94	108	84	74	103	83	106	113	50	52	76	101	72	74	72	95	80	88	81	85	46	57	61	67	53	58	57	62	66	69	92	68	70	43	55	52	70	79	71	58	70	72	87	69
19.5	75	67	65	63	76	95	111	84	76	105	82	110	114	51	53	76	102	69	74	77	94	80	90	83	88	50	57	66	66	53	59	58	63	65	67	94	69	72	43	56	51	70	80	72	58	74	74	88	69
19.75	74	64	62	64	74	93	109	82	72	103	83	107	113	51	53	77	100	69	73	74	94	81	87	82	86	47	56	75	65	53	57	56	60	65	68	93	67	69	42	53	50	68	78	70	58	72	72	85	70
20	77	68	69	66	79	97	112	89	77	107	85	110	117	53	56	77	102	74	76	79	96	83	94	86	89	49	59	63	69	56	60	61	65	67	69	94	68	72	46	59	54	71	80	74	61	77	75	89	72
20.25	73	65	67	65	76	94	110	86	76	104	83	107	111	49	54	76	99	71	73	76	94	81	89	82	85	47	57	61	66	52	60	58	62	66	65	94	67	70	43	57	53	70	78	70	59	72	72	85	69
20.5	75	67	66	68	76	96	111	86	74	105	84	110	116	50	52	79	102	72	75	79	95	83	91	84	86	47	58	57	69	54	60	59	62	68	69	94	67	70	44	57	51	72	81	71	60	75	75	90	70
20.75	75	65	66	65	76	96	112	88	74	102	87	111	116	53	55	77	101	73	73	77	96	82	90	83	88	47	59	56	70	54	60	59	62	68	70	95	69	71	46	57	53	73	79	73	60	75	74	91	71
21	75	64	65	65	75	93	108	85	76	102	82	108	115	50	52	76	99	69	74	76	95	80	89	83	84	47	56	57	69	52	56	58	61	64	65	92	66	69	43	54	50	71	79	71	56	76	71	87	68
21.25	75	66	63	65	76	94	110	85	74	104	82	108	114	49	52	77	99	71	73	77	94	81	88	83	86	46	57	58	68	53	57	57	60	66	63	93	68	70	44	57	50	69	80	70	58	75	73	87	70
21.5	79	68	68	65	76	94	111	88	74	107	84	109	116	52	54	80	102	73	75	78	96	83	91	84	88	47	61	58	71	56	60	60	63	69	69	92	70	71	45	58	53	74	80	73	59	78	75	91	71
21.75	70	63	64	63	75	94	111	83	72	104	79	100	115	47	52	76	100	70	72	74	94	80	88	78	86	46	58	56	68	52	57	56	60	66	61	88	66	70	43	55	47	70	79	68	54	73	70	83	68
22	75	67	66	65	77	94	112	84	74	104	83	109	116	52	55	78	101	74	75	79	97	83	91	84	87	47	58	59	70	55	59	58	63	68	67	93	68	72	46	57	50	73	82	72	57	77	74	90	71
22.25	77	68	68	70	78	97	113	88	79	107	86	112	119	53	57	82	103	75	81	79	98	83	92	85	90	49	61	60	73	55	62	61	65	69	67	97	71	72	48	60	54	74	84	73	61	78	74	90	71
22.5	75	67	67	68	76	97	111	89	77	107	85	109	119	53	56	80	104	74	78	78	97	86	93	86	89	50	60	60	73	54	61	60	65	71	65	97	69	72	47	59	53	73	81	72	59	79	74	93	70
22.75	73	65	64	64	74	94	108	85	75	104	85	108	116	48	52	78	101	72	76	77	98	82	90	82	87	46	58	58	71	54	57	58	61	66	66	95	67	69	44	55	52	72	81	72	57	75	72	88	68
23	69	63	62	63	72	92	110	81	71	102	78	97	117	49	50	78	100	70	74	75	96	81	89	78	85	44	57	57	69	51	56	55	59	63	60	89	65	68	40	54	46	73	80	70	55	73	68	82	67
23.25	72	63	66	64	74	93	111	85	74	102	83	107	117	47	52	78	102	72	75	76	95	83	89	82	86	45	57	57	70	53	57	58	62	65	66	92	65	69	41	55	50	72	79	70	58	77	72	87	68
23.5	73	64	65	63	74	94	110	85	73	104	84	109	118	49	51	80	101	71	77	77	99	82	91	86	89	46	59	61	73	53	58	57	63	66	65	92	65	70	44	57	51	73	81	72	57	78	73	86	69
23.75	72	62	64	64	77	95	109	85	77	104	83	112	117	51	53	80	101	71	77	74	97	83	89	83	85	46	59	59	73	53	57	57	60	68	65	94	66	70	43	55	49	73	80	71	54	78	73	87	70
24	75	67	66	65	78	95	111	89	75	104	84	109	119	50	54	79	103	74	76	78	99	86	92	83	89	49	59	62	75	56	61	58	62	68	67	94	69	74	43	57	52	74	81	72	58	79	76	88	71
24.25	74	67	66	66	75	96	111	87	76	106	85	110	118	52	55	80	103	73	78	79	99	86	92	86	86	47	58	62	74	56	60	58	62	68	67	96	68	71	46	59	50	77	82	73	60	79	75	89	72
24.5	70	65	61	64	73	93	108	82	70	102	80	105	118	48	51	79	101	71	74	75	98	83	91	81	85	44	55	61	73	53	56	57	56	65	63	90	64	68	41	56	47	73	78	71	56	76	70	85	68
24.75	72	64	60	65	73	94	110	83	72	104	81	106	120	49	53	78	102	72	77	78	98	83	91	81	87	46	57	62	75	53	58	58	62	67	67	92	67	70	44	56	48	76	82	73	56	76	72	86	70
25	73	68	65	66	76	98	113	86	75	107	85	108	120	53	56	82	106	76	81	81	103	85	94	85	89	49	62	64	78	57	61	59	63	67	66	94	68	73	45	60	53	79	84	72	58	82	75	90	72
25.25	76	68	66	67	78	96	111	85	72	104	83	108	118	53	54	83	105	74	80	80	101	85	94	82	88	48	61	66	78	54	60	60	63	68	67	94	67	71	44	61	53	79	84	73	57	79	75	89	70
25.5	70	64	61	64	75	94	110	84	69	104	80	101	118	47	52	81	103	71	78	75	98	81	89	77	85	45	57	61	75	53	57	57	59	62	63	89	64	71	41	53	47	73	82	68	54	77	70	82	67
25.75	72	64	63	63	75	94	110	82	73	102	82	102	118	50	52	80	104	71	79	77	98	83	89	79	86	46	60	64	75	54	58	58	60	63	60	91	66	72	42	57	48	76	82	70	54	78	71	84	69
26	76	68	67	66	76	98	111	88	76	108	84	112	120	53	56	82	105	76	81	80	101	88	93	83	88	48	60	66	78	56	62	60	63	67	67	94	67	74	45	60	52	79	81	72	60	81	77	89	71
26.25	72	65	63	64	73	94	108	84	70	103	82	108	115	50	52	78	102	71	78	76	95	83	88	81	85	45	56	62	75	53	57	56	58	64	63	91	67	70	42	54	50	75	80	68	54	78	72	85	69
26.5	77	70	67	68	78	99	112	87	76	107	86	111	118	51	55	83	107	77	82	81	101	88	93	87	88	49	61	69	79	58	63	61	64	68	67	96	70	74	46	60	56	78	84	74	59	82	76	90	74
26.75	74	67	65	67	76	96	110	86	74	105	84	111	117	52	54	81	103	73	82	80	99	86	90	83	86	47	57	65	79	55	59	60	62	68	66	95	67	70	43	60	50	78	84	73	59	78	75	88	70
27	73	66	65	64	74	97	109	88	74	105	84	108	117	51	54	80	104	74	81	80	98	86	90	83	86	46	58	66	77	56	59	58	63	66	66	93	67	70	43	58	51	77	82	72	57	79	76	88	69
27.25	76	70	68	68	78	98	114	91	77	110	86	111	122	54	55	84	108	76	83	82	103	90	93	84	89	50	62	69	79	58	62	63	63	70	71	99	69	73	46	62	53	80	86	74	59	84	78	92	72
27.5	71	63	62	61	74	95	107	87	71	107	82	107	115	46	53	78	103	72	77	78	97	84	91	81	85	46	57	65	75	56	58	57	61	63	61	93	63	69	43	57	48	75	79	69	55	78	73	85	67
27.75	76	68	64	66	76	97	111	89	74	107	84	111	120	50	56	80	106	76	84	81	102	88	94	84	85	48	60	70	80	56	61	60	63	68	68	95	68	73	46	60	52	81	84	74	57	82	78	89	71
28	75	70	67	68	78	98	112	92	76	108	85	115	119	56	55	84	109	76	85	86	102	87	94	86	89	49	62	71	82	58	62	62	66	71	69	96	70	74	47	61	56	81	87	76	62	85	77	91	71
28.25	71	66	63	62	73	94	108	86	70	102	82	108	116	48	51	78	105	73	80	81	99	85	93	81	86	44	56	68	75	54	58	57	58	64	64	92	66	72	43	57	48	79	80	70	56	80	71	84	69
28.5	77	71	66	67	78	100	111	90	75	108	86	112	120	54	57	84	107	79	84	85	102	88	95	86	89	50	61	71	82	59	63	63	65	71	69	98	71	73	49	60	55	83	85	75	61	83	77	90	71
28.75	75	67	65	66	77	96	110	89	73	106	85	110	116	54	58	80	105	75	82	83	101	86	93	84	86	49	60	71	79	56	61	63	60	65	68	94	70	73	45	60	52	79	82	75	57	80	76	88	70
29	76	71	66	68	78	99	112	91	76	108	88	116	120	53	58	81	107	79	84	86	102	90	95	88	88	50	63	74	84	59	64	63	64	70	69	98	72	74	47	62	54	82	85	76	59	84	77	90	72
29.25	75	69	66	64	79	98	109	91	76	109	86	113	120	53	56	82	107	77	84	85	103	88	93	84	87	50	61	71	81	57	59	61	63	69	69	94	70	76	48	62	53	81	83	74	59	84	78	88	69
29.5	71	66	60	62	71	94	107	84	70	104	82	107	117	48	53	81	106	74	84	81	100	86	89	80	84	44	58	68	81	53	57	54	59	63	64	94	65	69	40	58	47	81	84	71	55	80	74	86	68
29.75	74	68	63	63	74	97	108	90	72	107	85	110	117	53	55	78	105	75	81	87	100	86	93	83	84	47	58	70	77	56	60	59	61	67	68	96	67	71	44	60	49	79	83	74	59	82	74	87	69
30	77	71	67	66	79	101	111	93	74	110	86	113	119	55	58	83	108	79	86	92	103	90	94	86	89	49	63	74	82	57	62	62	63	69	68	96	70	74	49	63	54	84	87	77	60	86	80	91	72
30.25	71	66	62	62	74	97	108	86	70	108	84	108	118	50	56	84	107	77	85	87	102	88	95	81	88	45	60	73	81	56	59	62	61	66	66	94	67	72	44	58	51	83	84	74	57	85	77	88	68
30.5	76	69	68	68	79	99	112	92	73	109	88	114	118	56	56	85	109	77	88	93	104	91	96	85	89	47	63	78	83	60	63	61	65	69	70	97	70	76	47	62	55	85	87	75	59	87	79	90	70
30.75	75	68	66	66	76	99	110	89	74	110	85	113	117	51	57	83	107	78	85	89	103	90	95	85	87	48	63	74	82	57	63	62	66	68	71	98	69	74	46	63	52	83	85	75	59	84	76	90	69
31	71	64	61	61	71	96	109	86	69	105	82	107	112	47	53	80	104	74	82	93	100	86	92	79	82	43	56	71	77	54	57	58	59	63	65	93	64	70	42	56	49	78	82	70	56	83	73	85	67
31.25	72	66	63	63	72	97	108	89	72	105	83	110	113	51	54	79	105	77	84	91	100	87	92	84	84	45	58	71	79	54	58	58	60	66	64	94	68	71	44	60	49	79	83	72	56	81	74	87	67
31.5	70	65	60	62	75	99	107	84	70	105	81	104	115	51	56	83	104	76	83	86	102	86	92	79	86	46	60	72	83	55	59	58	59	66	61	92	66	71	42	60	50	82	85	72	55	84	74	84	67
31.75	76	69	66	66	77	100	109	89	74	110	85	111	116	54	58	86	110	78	88	94	102	92	97	85	87	48	61	78	82	57	60	62	64	69	69	98	68	74	46	62	53	85	90	75	56	86	78	88	72
32	75	69	66	64	78	100	109	90	72	110	87	112	117	54	57	85	109	79	87	93	104	89	92	84	87	46	63	76	82	59	62	63	63	68	68	99	67	72	45	62	52	83	88	74	57	87	77	90	71
32.25	71	68	62	64	77	97	107	85	69	105	82	106	117	52	58	86	109	79	88	86	104	89	95	80	87	47	62	78	83	58	60	60	62	66	65	95	70	74	45	62	52	84	85	76	55	87	75	82	70
32.5	71	66	60	62	79	98	110	85	69	107	84	106	116	50	56	83	108	78	88	89	103	88	94	80	84	45	62	77	83	56	59	60	59	64	65	95	65	72	44	62	51	84	86	74	55	85	78	87	68
32.75	71	65	62	62	73	98	107	87	72	107	80	106	115	50	56	78	105	77	83	87	101	89	90	81	83	44	60	73	79	53	58	58	60	64	61	92	67	71	41	60	47	80	82	72	55	84	74	85	68
33	73	69	62	65	77	100	110	88	72	110	85	106	119	54	59	87	111	79	89	85	104	90	96	83	87	48	64	80	84	57	63	62	64	70	65	95	71	76	45	63	52	86	87	76	59	89	78	88	70
33.25	76	70	66	65	80	100	109	93	75	110	88	111	119	53	59	84	108	81	86	93	104	90	95	85	86	49	62	79	83	58	63	63	65	68	68	97	70	73	47	63	53	85	87	77	61	88	79	91	70
33.5	71	66	60	64	76	98	106	86	69	107	82	105	116	51	56	84	107	78	88	85	103	91	94	81	84	46	60	79	82	56	59	60	59	64	65	95	68	72	43	61	49	83	87	73	54	87	78	87	68
33.75	72	65	61	62	78	98	109	88	71	109	82	104	116	51	57	84	110	78	88	81	107	89	96	80	87	45	62	80	83	56	59	60	60	65	64	94	68	73	43	62	49	83	88	74	54	88	78	86	70
34	73	66	63	61	77	99	108	88	71	108	81	108	114	51	57	82	105	78	85	80	102	89	93	82	85	45	59	78	80	54	61	57	61	66	63	96	68	72	42	60	51	81	83	75	56	85	76	86	69
34.25	75	70	67	65	80	101	111	92	74	109	87	111	118	55	61	87	109	81	88	84	107	92	97	86	90	48	64	80	84	62	64	61	65	70	68	98	72	75	47	64	54	86	88	77	60	88	80	90	70
34.5	74	69	66	64	79	99	109	90	71	108	83	110	115	52	59	85	109	79	86	83	104	92	96	84	87	48	63	79	83	58	62	63	62	68	66	98	70	73	44	64	55	84	87	77	59	88	78	90	70
34.75	75	68	63	63	78	101	110	91	70	110	86	109	116	53	59	83	110	81	88	82	106	91	96	85	87	48	62	81	82	59	63	60	61	67	66	97	70	72	47	64	52	84	88	76	57	89	77	87	69
35	71	66	60	62	78	99	109	89	69	108	83	106	116	54	58	85	109	78	88	80	104	91	95	81	87	45	63	81	84	59	60	61	62	67	64	93	68	70	42	63	51	84	87	77	54	87	79	86	67
35.25	77	70	66	65	77	101	111	94	73	112	88	111	116	55	62	83	109	81	89	82	105	94	95	86	88	50	65	84	85	58	64	60	63	68	68	96	72	75	48	65	55	88	88	78	58	89	81	90	70
35.5	77	71	67	66	82	103	112	93	75	112	88	113	115	55	64	86	112	83	88	82	107	93	96	86	90	49	64	84	85	59	65	63	64	72	71	98	73	76	50	65	56	89	91	78	60	89	80	92	71
35.75	75	70	64	67	79	101	110	90	70	111	85	108	118	54	58	88	113	82	93	79	107	92	94	81	89	48	64	84	85	60	63	63	64	67	64	95	70	74	47	65	54	88	89	76	56	89	80	89	73
36	75	69	65	65	78	99	109	93	74	112	85	111	118	54	61	85	109	82	89	76	103	92	96	83	87	48	64	83	84	58	63	61	62	66	65	97	71	71	49	64	55	87	89	75	59	88	80	90	69
36.25	77	69	63	63	79	98	108	93	74	109	86	111	116	53	60	85	111	80	87	81	107	92	94	84	87	47	62	84	81	57	63	59	63	67	67	98	70	71	46	65	54	87	86	75	58	88	79	89	69
36.5	74	69	64	65	81	101	110	93	73	112	84	111	115	53	61	85	108	82	89	80	106	93	97	84	87	48	64	84	84	58	64	61	63	67	68	98	70	75	47	65	52	88	89	78	57	89	81	91	69
36.75	76	71	65	64	80	102	110	94	74	110	86	113	115	55	63	85	109	81	88	84	106	92	95	86	86	49	64	86	84	59	64	62	64	67	67	97	70	74	48	65	53	90	89	77	58	89	83	88	71
37	75	69	63	63	80	101	109	93	73	109	84	109	116	55	62	83	108	80	86	83	105	92	93	84	85	48	62	83	84	56	62	60	63	67	65	95	72	71	47	65	52	89	88	76	60	88	81	90	69
37.25	75	70	66	64	82	100	111	93	75	112	87	112	116	57	63	86	110	82	90	85	109	95	97	86	87	49	64	89	86	60	63	62	64	69	68	99	72	74	48	68	54	93	91	77	60	91	84	92	71
37.5	76	67	63	62	79	99	109	92	73	111	86	110	115	53	61	85	109	79	89	86	107	94	95	82	86	47	64	86	85	57	61	60	61	67	67	96	70	73	46	66	53	90	89	77	58	90	80	91	70
37.75	72	68	62	63	78	100	107	92	73	110	85	108	115	53	61	84	106	80	88	86	108	94	96	83	84	46	64	84	83	58	60	60	64	67	65	95	70	72	47	64	52	90	86	77	58	89	80	88	68
38	77	71	66	66	81	102	112	95	76	112	86	113	118	56	63	86	111	84	93	87	109	97	99	87	87	53	66	88	85	59	66	62	66	71	69	97	74	75	48	70	55	94	92	80	62	93	86	90	71
38.25	74	70	64	64	81	102	110	96	74	112	84	111	115	57	64	87	111	84	90	87	108	97	99	84	88	47	65	87	86	60	64	62	63	68	67	99	72	76	47	68	57	93	90	77	60	92	84	89	70
38.5	74	68	63	62	81	99	109	93	69	109	84	106	116	53	62	83	108	81	89	86	108	94	96	84	87	48	65	87	84	59	64	62	62	66	65	97	70	73	47	66	54	88	90	76	58	90	82	89	69
38.75	75	68	65	64	83	103	110	96	76	112	86	110	118	55	65	87	112	85	92	88	111	96	99	87	88	50	65	90	87	60	66	64	66	70	68	99	73	74	47	69	55	91	90	79	61	92	83	92	71
39	76	70	64	65	84	101	110	92	76	111	87	108	117	56	65	86	111	84	92	87	109	96	97	86	89	49	65	88	85	60	66	65	61	71	67	98	73	74	48	68	55	91	89	80	61	94	83	90	72
39.25	73	70	62	62	79	99	109	93	72	110	84	110	115	55	65	85	108	82	91	86	106	95	95	83	85	47	65	89	84	57	63	59	60	66	62	97	70	72	47	65	53	89	89	77	58	93	82	86	69
39.5	74	70	63	63	82	98	109	93	72	110	85	108	115	55	63	84	110	85	90	89	109	96	96	83	88	47	64	90	86	61	63	61	62	69	68	98	72	73	47	68	55	91	90	78	58	92	81	89	71
39.75	74	69	64	62	81	100	109	94	73	110	86	108	116	55	66	86	110	85	92	87	111	94	98	84	88	46	64	91	85	61	65	63	63	68	67	98	72	75	47	68	55	92	89	78	60	91	82	91	70
40	74	70	63	64	83	100	111	96	73	112	85	111	115	56	64	86	111	84	92	87	110	96	97	83	87	49	65	89	85	60	67	64	64	69	67	97	72	76	50	68	56	91	90	78	59	92	83	91	70
40.25	74	69	64	62	81	100	109	93	75	111	86	108	116	56	65	85	111	82	90	87	109	95	95	84	86	47	65	90	85	59	65	61	62	68	66	98	71	73	48	67	54	93	89	78	59	91	83	91	70
40.5	74	70	63	64	82	99	108	94	72	112	84	111	115	55	65	85	109	83	93	86	109	93	97	83	88	47	66	91	86	60	65	62	62	70	66	98	73	73	47	67	54	91	90	78	60	93	84	90	69
40.75	74	67	64	65	80	99	108	94	73	111	86	108	116	56	66	86	109	84	91	88	110	97	98	85	88	49	66	93	86	59	66	62	64	67	67	97	72	74	48	68	55	93	91	78	61	94	82	90	70
41	75	70	64	64	82	100	109	92	73	111	85	111	115	56	64	87	111	86	92	89	109	97	96	84	88	47	65	92	86	60	65	63	63	68	66	98	73	74	48	68	54	91	91	79	57	93	81	89	70
41.25	75	70	65	64	82	97	107	91	73	110	87	108	115	54	65	85	111	85	91	87	109	96	96	85	87	48	65	92	87	62	67	62	63	69	67	98	72	72	49	69	55	91	89	78	59	93	85	87	70
41.5	73	68	62	62	81	100	107	93	72	112	86	109	114	55	65	84	108	83	90	87	110	95	94	84	87	47	64	89	85	57	66	60	63	66	64	96	73	72	47	66	54	90	89	78	58	92	81	88	68
41.75	75	71	64	63	83	100	108	94	76	114	87	110	117	56	66	86	111	86	93	89	110	97	99	84	87	49	67	93	89	61	67	65	64	70	69	100	73	75	50	69	57	93	92	79	59	93	86	92	71
42	73	70	63	64	83	101	110	97	74	112	87	109	115	53	68	87	111	85	93	89	110	97	98	85	87	51	65	96	88	61	67	63	64	69	70	100	73	75	48	70	57	96	92	80	59	94	85	90	70
42.25	73	66	62	63	83	97	105	91	70	107	85	106	112	54	63	86	109	84	93	86	107	94	94	81	84	46	64	91	84	59	65	62	63	68	65	94	73	73	47	67	55	91	89	78	58	89	82	90	69
42.5	73	68	63	63	84	100	108	95	73	110	87	108	115	53	67	85	110	85	91	88	111	98	96	84	86	48	65	94	86	59	67	62	63	68	65	98	74	75	49	68	54	93	90	77	58	93	84	91	70
42.75	73	69	63	61	83	100	107	93	72	113	86	106	114	54	64	87	110	87	93	88	110	95	96	84	85	49	65	94	87	59	66	62	63	68	66	97	72	72	48	69	56	93	90	78	58	93	83	90	69
43	74	71	63	62	85	99	110	96	74	113	86	111	116	56	68	86	112	87	94	90	111	98	96	86	88	50	66	97	88	61	67	63	64	69	68	100	76	75	48	70	55	94	92	81	58	92	85	92	71
43.25	76	73	65	63	85	101	109	97	75	115	89	110	113	57	70	87	113	87	94	91	114	98	96	87	89	50	67	97	88	62	69	64	66	71	70	100	77	77	49	69	57	94	94	81	62	92	87	91	71
43.5	74	68	63	62	84	100	110	96	71	113	88	110	115	55	67	86	112	87	95	89	111	97	97	84	87	49	67	97	86	59	67	62	64	69	68	100	76	72	48	69	56	95	91	79	59	94	85	92	70
43.75	75	70	60	64	83	100	108	93	71	110	85	110	114	53	65	84	111	86	92	90	110	97	96	82	88	47	66	95	87	60	66	61	62	68	66	98	73	74	48	69	55	93	91	78	58	93	82	89	70
44	76	72	63	64	86	101	111	96	75	114	88	110	116	57	71	87	113	87	94	91	113	97	96	87	87	48	68	97	90	63	69	66	63	71	69	101	76	75	49	72	59	96	94	81	61	93	87	92	72
44.25	73	70	64	64	85	100	108	97	74	114	85	109	114	56	67	86	112	87	94	90	110	98	97	85	87	49	66	97	89	62	66	64	62	68	66	99	77	74	50	70	54	95	92	81	58	93	84	89	72
44.5	71	69	63	63	85	99	108	94	72	110	84	102	115	55	64	87	113	87	95	92	112	97	94	81	89	47	68	98	90	60	67	64	63	67	64	95	76	71	45	68	56	95	93	79	59	92	84	87	70
44.75	74	70	60	63	85	99	106	96	72	110	85	108	114	54	68	85	111	85	91	89	109	96	95	85	85	49	65	96	85	61	67	63	63	69	66	97	75	72	47	69	54	93	92	79	58	92	84	90	70
45	69	67	62	62	85	98	106	92	70	109	84	103	113	51	63	87	110	84	96	91	109	96	92	79	87	44	66	98	88	59	66	62	63	66	64	95	75	72	47	68	53	92	93	77	55	91	81	85	69
45.25	72	69	62	63	85	99	109	93	73	111	88	108	114	54	68	88	113	87	98	92	113	99	97	84	89	47	69	101	89	60	67	64	63	69	68	100	75	72	46	69	56	96	95	80	59	94	83	91	71
[truncated: 47 more columns]

## Sheet: PM1，PM2
PM1
Hour	A01	A02	A03	A04	A05	A06	A07	A08	A09	A10	A11	A12	B01	B02	B03	B04	B05	B06	B07	B08	B09	B10	B11	B12	C01	C02	C03	C04	C05	C06	C07	C08	C09	C10	C11	C12	D01	D02	D03	D04	D05	D06	D07	D08	D09	D10	D11	D12	E01
0	41	151	24	27	30	32	28	31	35	32	43	52	38	33	30	43	40	23	32	163	30	31	36	49	41	34	29	186	37	50	34	32	30	33	41	51	37	35	31	34	42	25	29	29	33	31	33	52	40
44.5	64	185	110	66	49	91	64	71	77	80	86	95	77	95	95	93	61	61	60	179	56	42	87	90	61	88	74	195	67	89	95	40	100	89	58	106	83	69	87	51	71	50	63	50	82	59	98	111	78
PM2
Hour	A01	A02	A03	A04	A05	A06	A07	A08	A09	A10	A11	A12	B01	B02	B03	B04	B05	B06	B07	B08	B09	B10	B11	B12	C01	C02	C03	C04	C05	C06	C07	C08	C09	C10	C11	C12	D01	D02	D03	D04	D05	D06	D07	D08	D09	D10	D11	D12	E01
0	53	43	48	49	60	57	57	64	60	70	67	84	46	37	42	42	74	48	42	48	78	56	67	65	47	35	43	41	45	39	45	44	42	55	54	68	50	34	34	40	38	41	38	48	44	45	53	70	71
44.25	73	70	64	64	85	100	108	97	74	114	85	109	114	56	67	86	112	87	94	90	110	98	97	85	87	49	66	97	89	62	66	64	62	68	66	99	77	74	50	70	54	95	92	81	58	93	84	89	72
减原始数据
PM1
Hour	A01	A02	A03	A04	A05	A06	A07	A08	A09	A10	A11	A12	B01	B02	B03	B04	B05	B06	B07	B08	B09	B10	B11	B12	C01	C02	C03	C04	C05	C06	C07	C08	C09	C10	C11	C12	D01	D02	D03	D04	D05	D06	D07	D08	D09	D10	D11	D12	E01
89h	23	34	86	39	19	59	36	40	42	48	43	43	39	62	65	50	21	38	28	16	26	11	51	41	20	54	45	9	30	39	61	8	70	56	17	55	46	34	56	17	29	25	34	21	49	28	65	59	38
Hour	A01	A02	A03	A04	A05	A06	A07	A08	A09	A10	A11	A12	B01	B02	B03	B04	B05	B06	B07	B08	B09	B10	B11	B12	C01	C02	C03	C04	C05	C06	C07	C08	C09	C10	C11	C12	D01	D02	D03	D04	D05	D06	D07	D08	D09	D10	D11	D12	E01
PM2
88.5h	20	27	16	15	25	43	51	33	14	44	18	25	68	19	25	44	38	39	52	42	32	42	30	20	40	14	23	56	44	23	21	20	20	13	12	31	27	40	16	30	16	54	54	33	14	48	31	19	1
排序	PM1	Value＞68.5，高效利用			39＜Value＜68.5，适当利用			23.5＜Value＜39，利用较弱			Value＜23.5，不能利用
Hour	89h
H03	129		高效利用	68.5
A03	86		高效利用	39
H04	75		高效利用	23.5
E10	74		高效利用
C09	70		高效利用
E09	66		适当利用
D11	65		适当利用
B03	65		适当利用
F11	64		适当利用
B02	62		适当利用
C07	61		适当利用
D12	59		适当利用
A06	59		适当利用
H02	58		适当利用
E06	56		适当利用
D03	56		适当利用
C10	56		适当利用
C12	55		适当利用
H01	54		适当利用
F03	54		适当利用
C02	54		适当利用
B11	51		适当利用
B04	50		适当利用
D09	49		适当利用
A10	48		适当利用
G06	47		适当利用
F12	47		适当利用
D01	46		适当利用
H12	45		适当利用
G05	45		适当利用
F01	45		适当利用
C03	45		适当利用
E07	44		适当利用
A12	43		适当利用
A11	43		适当利用
E05	42		适当利用
A09	42		适当利用
G04	41		适当利用
G02	41		适当利用
G01	41		适当利用
F08	41		适当利用
E08	41		适当利用
B12	41		适当利用
A08	40		适当利用
G09	39		利用较弱
C06	39		利用较弱
B01	39		利用较弱
A04	39		利用较弱
E01	38		利用较弱
B06	38		利用较弱
E02	37		利用较弱
H11	36		利用较弱
A07	36		利用较弱
E11	34		利用较弱
D07	34		利用较弱
D02	34		利用较弱
A02	34		利用较弱
G11	33		利用较弱
F05	33		利用较弱
E12	33		利用较弱
G03	32		利用较弱
G08	30		利用较弱
C05	30		利用较弱
F04	29		利用较弱
D05	29		利用较弱
D10	28		利用较弱
B07	28		利用较弱
H10	27		利用较弱
G12	27		利用较弱
F09	27		利用较弱
F06	27		利用较弱
B09	26		利用较弱
H09	25		利用较弱
H08	25		利用较弱
F02	25		利用较弱
D06	25		利用较弱
A01	23		不能利用
G10	22		不能利用
E03	22		不能利用
H06	21		不能利用
H05	21		不能利用
D08	21		不能利用
B05	21		不能利用
C01	20		不能利用
F10	19		不能利用
E04	19		不能利用
A05	19		不能利用
H07	18		不能利用
D04	17		不能利用
C11	17		不能利用
B08	16		不能利用
F07	13		不能利用
G07	11		不能利用
B10	11		不能利用
C04	9		不能利用
C08	8		不能利用
排序	PM2	Value＞34.5，高效利用			17.5＜Value＜34.5，适当利用			9＜Value＜17.5，利用较弱			Value＜9，不能利用
Hour	88.5h
B01	68		高效利用		34.5
H04	58		高效利用		17.5
C04	56		高效利用		9
D06	54		高效利用
D07	54		高效利用
H02	54		高效利用
B07	52		高效利用
H07	52		高效利用
A07	51		高效利用
D10	48		高效利用
E05	48		高效利用
G08	48		高效利用
G10	46		高效利用
H01	45		高效利用
A10	44		高效利用
B04	44		高效利用
C05	44		高效利用
E07	44		高效利用
G04	44		高效利用
G09	44		高效利用
A06	43		高效利用
G06	43		高效利用
G11	43		高效利用
B08	42		高效利用
B10	42		高效利用
E03	42		高效利用
G03	41		高效利用
C01	40		高效利用
D02	40		高效利用
E04	40		高效利用
F08	40		高效利用
H03	40		高效利用
B06	39		高效利用
B05	38		高效利用
F06	37		高效利用
F10	37		高效利用
F11	36		高效利用
E08	35		高效利用
F07	34		适当利用
A08	33		适当利用
D08	33		适当利用
B09	32		适当利用
C12	31		适当利用
D11	31		适当利用
B11	30		适当利用
D04	30		适当利用
E11	29		适当利用
H08	29		适当利用
A02	27		适当利用
D01	27		适当利用
F02	27		适当利用
G12	27		适当利用
E02	26		适当利用
E09	26		适当利用
A05	25		适当利用
A12	25		适当利用
B03	25		适当利用
G02	25		适当利用
F09	24		适当利用
H12	24		适当利用
C03	23		适当利用
C06	23		适当利用
E12	23		适当利用
C07	21		适当利用
F12	21		适当利用
G05	21		适当利用
A01	20		适当利用
B12	20		适当利用
C08	20		适当利用
C09	20		适当利用
E10	20		适当利用
B02	19		适当利用
D12	19		适当利用
A11	18		适当利用
F05	18		适当利用
F04	17		利用较弱
G07	17		利用较弱
A03	16		利用较弱
D03	16		利用较弱
D05	16		利用较弱
H06	16		利用较弱
A04	15		利用较弱
H10	15		利用较弱
A09	14		利用较弱
C02	14		利用较弱
D09	14		利用较弱
F03	14		利用较弱
G01	14		利用较弱
C10	13		利用较弱
H11	13		利用较弱
C11	12		利用较弱
H05	12		利用较弱
F01	9		不能利用
E06	5		不能利用
E01	1		不能利用
H09	1		不能利用
[truncated: 47 more columns]

## Sheet: PM3，5，6，7，8
PM3
Hour	A01	A02	A03	A04	A05	A06	A07	A08	A09	A10	A11	A12	B01	B02	B03	B04	B05	B06	B07	B08	B09	B10	B11	B12	C01	C02	C03	C04	C05	C06	C07	C08	C09	C10	C11	C12	D01	D02	D03	D04	D05	D06	D07	D08	D09	D10	D11	D12	E01
0	35	30	23	28	24	25	29	29	31	31	44	51	36	29	24	28	24	19	21	28	29	33	34	46	49	29	22	27	23	25	25	27	27	34	34	50	35	26	24	26	24	22	26	25	32	34	29	50	36
44.75	49	59	42	50	84	36	64	97	81	74	65	105	94	58	83	63	61	59	48	62	66	66	84	117	81	82	59	77	63	60	56	66	63	91	71	81	90	46	67	46	39	47	56	57	66	46	50	74	48
PM5
Hour	A01	A02	A03	A04	A05	A06	A07	A08	A09	A10	A11	A12	B01	B02	B03	B04	B05	B06	B07	B08	B09	B10	B11	B12	C01	C02	C03	C04	C05	C06	C07	C08	C09	C10	C11	C12	D01	D02	D03	D04	D05	D06	D07	D08	D09	D10	D11	D12	E01
0	34	29	25	29	25	22	24	26	33	29	37	42	35	26	23	25	25	19	24	26	32	33	34	38	35	29	24	25	24	23	24	26	26	30	31	48	34	26	24	25	23	21	25	21	29	27	30	45	38
43.5	61	76	49	51	52	48	52	46	59	53	60	58	63	50	47	49	52	45	48	49	57	55	58	60	55	47	48	38	47	44	44	49	54	53	56	72	57	44	52	49	47	47	47	40	49	54	52	66	54
PM6
Hour	A01	A02	A03	A04	A05	A06	A07	A08	A09	A10	A11	A12	B01	B02	B03	B04	B05	B06	B07	B08	B09	B10	B11	B12	C01	C02	C03	C04	C05	C06	C07	C08	C09	C10	C11	C12	D01	D02	D03	D04	D05	D06	D07	D08	D09	D10	D11	D12	E01
0	51	47	42	48	43	50	43	44	54	66	56	70	48	33	38	44	38	42	32	39	52	54	59	56	44	37	37	44	39	43	45	41	44	54	51	60	39	36	29	34	30	33	31	34	40	41	50	55	42
44	55	95	81	112	91	85	86	86	89	99	103	107	88	70	84	90	96	102	96	100	100	98	101	120	117	83	91	101	96	91	87	89	83	93	86	104	103	82	83	56	80	78	69	75	74	75	94	118	96
PM7
Hour	A01	A02	A03	A04	A05	A06	A07	A08	A09	A10	A11	A12	B01	B02	B03	B04	B05	B06	B07	B08	B09	B10	B11	B12	C01	C02	C03	C04	C05	C06	C07	C08	C09	C10	C11	C12	D01	D02	D03	D04	D05	D06	D07	D08	D09	D10	D11	D12	E01
0	42	34	31	33	25	28	34	30	33	30	38	48	43	38	28	30	29	24	31	27	29	35	36	47	42	33	26	28	25	28	26	28	31	35	32	64	45	34	30	26	25	25	33	28	31	33	29	47	43
44.25	55	72	65	81	66	45	96	73	77	76	76	90	60	75	71	74	68	66	79	58	75	67	72	108	64	62	65	55	67	40	75	75	69	71	66	95	83	69	73	64	66	89	75	60	76	77	52	102	80
PM8
Hour	A01	A02	A03	A04	A05	A06	A07	A08	A09	A10	A11	A12	B01	B02	B03	B04	B05	B06	B07	B08	B09	B10	B11	B12	C01	C02	C03	C04	C05	C06	C07	C08	C09	C10	C11	C12	D01	D02	D03	D04	D05	D06	D07	D08	D09	D10	D11	D12	E01
0	60	54	52	48	50	51	47	48	59	62	69	84	57	43	44	47	52	53	43	42	60	60	64	76	51	47	48	40	50	43	47	44	49	60	58	75	44	40	35	37	36	37	34	40	47	47	54	67	55
43.5	61	76	49	51	52	48	52	46	59	53	60	58	63	50	47	49	52	45	48	49	57	55	58	60	55	47	48	38	47	44	44	49	54	53	56	72	57	44	52	49	47	47	47	40	49	54	52	66	54
减原始数据
PM3
Hour	A01	A02	A03	A04	A05	A06	A07	A08	A09	A10	A11	A12	B01	B02	B03	B04	B05	B06	B07	B08	B09	B10	B11	B12	C01	C02	C03	C04	C05	C06	C07	C08	C09	C10	C11	C12	D01	D02	D03	D04	D05	D06	D07	D08	D09	D10	D11	D12	E01
	14	29	19	22	60	11	35	68	50	43	21	54	58	29	59	35	37	40	27	34	37	33	50	71	32	53	37	50	40	35	31	39	36	57	37	31	55	20	43	20	15	25	30	32	34	12	21	24	12
PM5
Hour	A01	A02	A03	A04	A05	A06	A07	A08	A09	A10	A11	A12	B01	B02	B03	B04	B05	B06	B07	B08	B09	B10	B11	B12	C01	C02	C03	C04	C05	C06	C07	C08	C09	C10	C11	C12	D01	D02	D03	D04	D05	D06	D07	D08	D09	D10	D11	D12	E01
	27	47	24	22	27	26	28	20	26	24	23	16	28	24	24	24	27	26	24	23	25	22	24	22	20	18	24	13	23	21	20	23	28	23	25	24	23	18	28	24	24	26	22	19	20	27	22	21	16
PM6
Hour	A01	A02	A03	A04	A05	A06	A07	A08	A09	A10	A11	A12	B01	B02	B03	B04	B05	B06	B07	B08	B09	B10	B11	B12	C01	C02	C03	C04	C05	C06	C07	C08	C09	C10	C11	C12	D01	D02	D03	D04	D05	D06	D07	D08	D09	D10	D11	D12	E01
	4	48	39	64	48	35	43	42	35	33	47	37	40	37	46	46	58	60	64	61	48	44	42	64	73	46	54	57	57	48	42	48	39	39	35	44	64	46	54	22	50	45	38	41	34	34	44	63	54
PM7
Hour	A01	A02	A03	A04	A05	A06	A07	A08	A09	A10	A11	A12	B01	B02	B03	B04	B05	B06	B07	B08	B09	B10	B11	B12	C01	C02	C03	C04	C05	C06	C07	C08	C09	C10	C11	C12	D01	D02	D03	D04	D05	D06	D07	D08	D09	D10	D11	D12	E01
	13	38	34	48	41	17	62	43	44	46	38	42	17	37	43	44	39	42	48	31	46	32	36	61	22	29	39	27	42	12	49	47	38	36	34	31	38	35	43	38	41	64	42	32	45	44	23	55	37
PM8
Hour	A01	A02	A03	A04	A05	A06	A07	A08	A09	A10	A11	A12	B01	B02	B03	B04	B05	B06	B07	B08	B09	B10	B11	B12	C01	C02	C03	C04	C05	C06	C07	C08	C09	C10	C11	C12	D01	D02	D03	D04	D05	D06	D07	D08	D09	D10	D11	D12	E01
	1	22	-3	3	2	-3	5	-2	0	-9	-9	-26	6	7	3	2	0	-8	5	7	-3	-5	-6	-16	4	0	0	-2	-3	1	-3	5	5	-7	-2	-3	13	4	17	12	11	10	13	0	2	7	-2	-1	-1
	1	22	0	3	2	0	5	0	0	0	0	0	6	7	3	2	0	0	5	7	0	0	0	0	4	0	0	0	0	1	0	5	5	0	0	0	13	4	17	12	11	10	13	0	2	7	0	0	0
排序
PM3	Value＞42.5，高效利用			21＜Value＜42.5，适当利用			10.5＜Value＜21，利用较弱			Value＜10.5，不能利用
Hour	平台
F03	85		高效利用	42.5
F12	76		高效利用	21
G05	76		高效利用	10.5
E07	74		高效利用
B12	71		高效利用
F05	70		高效利用
H05	69		高效利用
A08	68		高效利用
F10	64		高效利用
H01	63		高效利用
H02	62		高效利用
A05	60		高效利用
H08	60		高效利用
B03	59		高效利用
B01	58		高效利用
G03	58		高效利用
C10	57		高效利用
H06	57		高效利用
G06	56		高效利用
H03	56		高效利用
H10	56		高效利用
D01	55		高效利用
H12	55		高效利用
A12	54		高效利用
H07	54		高效利用
H09	54		高效利用
C02	53		高效利用
A09	50		高效利用
B11	50		高效利用
C04	50		高效利用
H04	50		高效利用
F04	49		高效利用
H11	49		高效利用
E03	47		高效利用
F02	46		高效利用
G07	45		高效利用
A10	43		高效利用
D03	43		高效利用
G08	42		适当利用
G01	41		适当利用
G02	41		适当利用
B06	40		适当利用
C05	40		适当利用
F07	40		适当利用
C08	39		适当利用
B05	37		适当利用
B09	37		适当利用
C03	37		适当利用
C11	37		适当利用
C09	36		适当利用
A07	35		适当利用
B04	35		适当利用
C06	35		适当利用
G11	35		适当利用
B08	34		适当利用
D09	34		适当利用
B10	33		适当利用
G12	33		适当利用
C01	32		适当利用
D08	32		适当利用
C07	31		适当利用
C12	31		适当利用
E12	31		适当利用
D07	30		适当利用
A02	29		适当利用
B02	29		适当利用
B07	27		适当利用
E11	26		适当利用
G09	26		适当利用
D06	25		适当利用
D12	24		适当利用
E05	24		适当利用
E09	24		适当利用
A04	22		适当利用
A11	21		利用较弱
D11	21		利用较弱
E02	21		利用较弱
D02	20		利用较弱
D04	20		利用较弱
F08	20		利用较弱
F09	20		利用较弱
A03	19		利用较弱
E04	18		利用较弱
G10	18		利用较弱
F11	17		利用较弱
D05	15		利用较弱
A01	14		利用较弱
E06	14		利用较弱
E10	14		利用较弱
E08	13		利用较弱
G04	13		利用较弱
D10	12		利用较弱
E01	12		利用较弱
A06	11		利用较弱
F01	9		不能利用
F06	0		不能利用
PM5	Value＞28.5，高效利用			19＜Value＜28.5，适当利用			14.5＜Value＜19，利用较弱			Value＜14.5，不能利用
Hour	平台
A02	47		高效利用	28.5
H10	36		高效利用	19
H06	33		高效利用	14.5
H09	33		高效利用
E09	32		高效利用
H01	31		高效利用
H03	31		高效利用
H07	31		高效利用
H05	30		高效利用
H04	29		高效利用
A07	28		适当利用
B01	28		适当利用
C09	28		适当利用
D03	28		适当利用
G09	28		适当利用
A01	27		适当利用
A05	27		适当利用
B05	27		适当利用
D10	27		适当利用
G01	27		适当利用
G06	27		适当利用
H02	27		适当利用
H08	27		适当利用
A06	26		适当利用
A09	26		适当利用
B06	26		适当利用
D06	26		适当利用
F10	26		适当利用
G03	26		适当利用
G05	26		适当利用
G08	26		适当利用
B09	25		适当利用
C11	25		适当利用
E05	25		适当利用
E10	25		适当利用
G04	25		适当利用
G10	25		适当利用
A03	24		适当利用
A10	24		适当利用
B02	24		适当利用
B03	24		适当利用
B04	24		适当利用
B07	24		适当利用
B11	24		适当利用
C03	24		适当利用
C12	24		适当利用
D04	24		适当利用
D05	24		适当利用
F04	24		适当利用
F09	24		适当利用
G02	24		适当利用
A11	23		适当利用
B08	23		适当利用
C05	23		适当利用
C08	23		适当利用
C10	23		适当利用
D01	23		适当利用
F05	23		适当利用
F07	23		适当利用
A04	22		适当利用
B10	22		适当利用
B12	22		适当利用
D07	22		适当利用
D11	22		适当利用
E07	22		适当利用
H12	22		适当利用
C06	21		适当利用
D12	21		适当利用
E03	21		适当利用
E06	21		适当利用
F01	21		适当利用
F03	21		适当利用
G11	21		适当利用
A08	20		适当利用
C01	20		适当利用
C07	20		适当利用
D09	20		适当利用
E08	20		适当利用
F06	20		适当利用
G07	20		适当利用
D08	19		利用较弱
E04	19		利用较弱
E12	19		利用较弱
F08	19		利用较弱
C02	18		利用较弱
D02	18		利用较弱
E02	18		利用较弱
E11	18		利用较弱
F02	18		利用较弱
F11	18		利用较弱
G12	18		利用较弱
A12	16		利用较弱
E01	16		利用较弱
F12	15		利用较弱
C04	13		不能利用
H11	10		不能利用
PM6	Value＞38.5，高效利用			21＜Value＜38.5，适当利用			11.5＜Value＜21，利用较弱			Value＜11.5，不能利用
Hour	平台
C01	73		高效利用	38.5
H01	67		高效利用	21
A04	64		高效利用	11.5
B07	64		高效利用
B12	64		高效利用
D01	64		高效利用
D12	63		高效利用
F08	63		高效利用
F12	62		高效利用
B08	61		高效利用
B06	60		高效利用
B05	58		高效利用
G01	58		高效利用
C04	57		高效利用
C05	57		高效利用
F07	57		高效利用
G04	56		高效利用
H05	55		高效利用
C03	54		高效利用
D03	54		高效利用
E01	54		高效利用
F09	54		高效利用
F05	53		高效利用
F06	53		高效利用
G02	51		高效利用
G07	51		高效利用
D05	50		高效利用
F04	50		高效利用
A02	48		高效利用
A05	48		高效利用
B09	48		高效利用
C06	48		高效利用
C08	48		高效利用
E03	48		高效利用
A11	47		高效利用
B03	46		高效利用
B04	46		高效利用
C02	46		高效利用
D02	46		高效利用
G05	46		高效利用
D06	45		高效利用
F01	45		高效利用
B10	44		高效利用
C12	44		高效利用
D11	44		高效利用
F02	44		高效利用
A07	43		高效利用
H02	43		高效利用
A08	42		高效利用
B11	42		高效利用
C07	42		高效利用
F11	42		高效利用
H04	42		高效利用
H12	42		高效利用
D08	41		高效利用
B01	40		高效利用
E12	40		高效利用
H03	40		高效利用
A03	39		高效利用
C09	39		高效利用
C10	39		高效利用
E06	39		高效利用
F03	39		高效利用
F10	39		高效利用
D07	38		适当利用
E10	38		适当利用
A12	37		适当利用
B02	37		适当利用
H06	36		适当利用
H08	36		适当利用
A06	35		适当利用
A09	35		适当利用
C11	35		适当利用
E02	35		适当利用
E07	35		适当利用
G08	35		适当利用
H07	35		适当利用
D09	34		适当利用
D10	34		适当利用
A10	33		适当利用
E09	33		适当利用
G12	33		适当利用
G03	32		适当利用
G06	32		适当利用
E05	30		适当利用
H10	30		适当利用
E08	29		适当利用
E11	29		适当利用
H09	29		适当利用
E04	27		适当利用
G10	26		适当利用
H11	26		适当利用
D04	22		适当利用
G09	22		适当利用
G11	19		利用较弱
A01	4		不能利用
PM7	Value＞41.5，高效利用			26.5＜Value＜41.5，适当利用			18＜Value＜26.5，利用较弱			Value＜18，不能利用
Hour	平台
E12	71		高效利用	41.5
G04	69		高效利用	26.5
H04	68		高效利用	18
F08	65		高效利用
D06	64		高效利用
H01	64		高效利用
H03	63		高效利用
H06	63		高效利用
A07	62		高效利用
B12	61		高效利用
H09	60		高效利用
F12	59		高效利用
H07	59		高效利用
G06	56		高效利用
D12	55		高效利用
G12	55		高效利用
E03	52		高效利用
G09	52		高效利用
G05	51		高效利用
H10	51		高效利用
G10	50		高效利用
C07	49		高效利用
E06	49		高效利用
A04	48		高效利用
B07	48		高效利用
E10	48		高效利用
H12	48		高效利用
C08	47		高效利用
F06	47		高效利用
F11	47		高效利用
G01	47		高效利用
H05	47		高效利用
A10	46		高效利用
B09	46		高效利用
G07	46		高效利用
G08	46		高效利用
H11	46		高效利用
D09	45		高效利用
E07	45		高效利用
E09	45		高效利用
F09	45		高效利用
A09	44		高效利用
B04	44		高效利用
D10	44		高效利用
G11	44		高效利用
H02	44		高效利用
A08	43		高效利用
B03	43		高效利用
D03	43		高效利用
E05	43		高效利用
A12	42		高效利用
B06	42		高效利用
C05	42		高效利用
D07	42		高效利用
A05	41		适当利用
D05	41		适当利用
E08	41		适当利用
H08	41		适当利用
E11	40		适当利用
B05	39		适当利用
C03	39		适当利用
F07	39		适当利用
A02	38		适当利用
A11	38		适当利用
C09	38		适当利用
D01	38		适当利用
D04	38		适当利用
F01	38		适当利用
F10	38		适当利用
G02	38		适当利用
B02	37		适当利用
E01	37		适当利用
E02	37		适当利用
E04	37		适当利用
B11	36		适当利用
C10	36		适当利用
D02	35		适当利用
A03	34		适当利用
C11	34		适当利用
F03	34		适当利用
F04	34		适当利用
B10	32		适当利用
D08	32		适当利用
B08	31		适当利用
C12	31		适当利用
F02	31		适当利用
C02	29		适当利用
C04	27		适当利用
G03	24		利用较弱
D11	23		利用较弱
C01	22		利用较弱
F05	20		利用较弱
A06	17		不能利用
B01	17		不能利用
A01	13		不能利用
C06	12		不能利用
PM8	Value＞17，高效利用			8.5＜Value＜17，适当利用			4＜Value＜8.5，利用较弱			Value＜4，不能利用
Hour	平台
H02	34		高效利用	17
H06	33		高效利用	8.5
H10	33		高效利用	4
H04	32		高效利用
H09	28		高效利用
G01	27		高效利用
G05	24		高效利用
H05	24		高效利用
H03	23		高效利用
A02	22		高效利用
G06	22		高效利用
H01	21		高效利用
H07	21		高效利用
G03	19		高效利用
G10	19		高效利用
H12	18		高效利用
D03	17		适当利用
E09	17		适当利用
F08	17		适当利用
F06	15		适当利用
G11	15		适当利用
G07	14		适当利用
D01	13		适当利用
D07	13		适当利用
G08	13		适当利用
D04	12		适当利用
F10	12		适当利用
D05	11		适当利用
E07	11		适当利用
G04	11		适当利用
D06	10		适当利用
E02	10		适当利用
E03	10		适当利用
E10	10		适当利用
F02	10		适当利用
E11	9		适当利用
F07	9		适当利用
G02	9		适当利用
F01	8		利用较弱
F03	8		利用较弱
B02	7		利用较弱
B08	7		利用较弱
D10	7		利用较弱
E05	7		利用较弱
B01	6		利用较弱
E08	6		利用较弱
F05	6		利用较弱
A07	5		利用较弱
B07	5		利用较弱
C08	5		利用较弱
C09	5		利用较弱
E06	5		利用较弱
F04	5		利用较弱
C01	4		不能利用
D02	4		不能利用
E04	4		不能利用
F09	4		不能利用
H11	4		不能利用
A04	3		不能利用
B03	3		不能利用
F12	3		不能利用
H08	3		不能利用
A05	2		不能利用
B04	2		不能利用
D09	2		不能利用
A01	1		不能利用
C06	1		不能利用
A03	0		不能利用
A06	0		不能利用
A08	0		不能利用
A09	0		不能利用
A10	0		不能利用
A11	0		不能利用
A12	0		不能利用
B05	0		不能利用
B06	0		不能利用
B09	0		不能利用
B10	0		不能利用
B11	0		不能利用
B12	0		不能利用
C02	0		不能利用
C03	0		不能利用
C04	0		不能利用
C05	0		不能利用
C07	0		不能利用
C10	0		不能利用
C11	0		不能利用
C12	0		不能利用
D08	0		不能利用
D11	0		不能利用
D12	0		不能利用
E01	0		不能利用
E12	0		不能利用
F11	0		不能利用
G09	0		不能利用
G12	0		不能利用
[truncated: 47 more columns]

## Sheet: PM4
PM4
Hour	A01	A02	A03	A04	A05	A06	A07	A08	A09	A10	A11	A12	B01	B02	B03	B04	B05	B06	B07	B08	B09	B10	B11	B12	C01	C02	C03	C04	C05	C06	C07	C08	C09	C10	C11	C12	D01	D02	D03	D04	D05	D06	D07	D08	D09	D10	D11	D12	E01
0	50	42	55	38	38	40	41	42	38	60	57	75	41	32	33	32	34	34	33	40	46	55	63	60	38	30	31	27	32	35	30	35	39	51	50	56	36	28	25	29	24	30	26	37	41	41	51	58	38
44.25	71	100	84	96	98	62	64	95	91	110	119	115	94	80	78	85	90	88	86	97	103	109	104	83	92	77	78	81	50	86	80	84	58	95	89	78	100	77	74	79	57	74	68	56	87	87	79	84	79
减原始数据
Hour	A01	A02	A03	A04	A05	A06	A07	A08	A09	A10	A11	A12	B01	B02	B03	B04	B05	B06	B07	B08	B09	B10	B11	B12	C01	C02	C03	C04	C05	C06	C07	C08	C09	C10	C11	C12	D01	D02	D03	D04	D05	D06	D07	D08	D09	D10	D11	D12	E01
平台	21	58	29	58	60	22	23	53	53	50	62	40	53	48	45	53	56	54	53	57	57	54	41	23	54	47	47	54	18	51	50	49	19	44	39	22	64	49	49	50	33	44	42	19	46	46	28	26	41
排序	Value＞35，高效利用			20.5＜Value＜35，适当利用			12.5＜Value＜20.5，利用较弱			Value＜12.5，不能利用
Hour	平台
D01	64		高效利用	35
A11	62		高效利用	20.5
H02	62		高效利用	12.5
A05	60		高效利用
G01	60		高效利用
H03	60		高效利用
A02	58		高效利用
A04	58		高效利用
H06	58		高效利用
H08	58		高效利用
B08	57		高效利用
B09	57		高效利用
B05	56		高效利用
F11	56		高效利用
H07	55		高效利用
H12	55		高效利用
B06	54		高效利用
B10	54		高效利用
C01	54		高效利用
C04	54		高效利用
E03	54		高效利用
F02	54		高效利用
G02	54		高效利用
G04	54		高效利用
A08	53		高效利用
A09	53		高效利用
B01	53		高效利用
B04	53		高效利用
B07	53		高效利用
F06	53		高效利用
G03	53		高效利用
F03	52		高效利用
G05	52		高效利用
G08	52		高效利用
H05	52		高效利用
H10	52		高效利用
C06	51		高效利用
F05	51		高效利用
A10	50		高效利用
C07	50		高效利用
D04	50		高效利用
C08	49		高效利用
D02	49		高效利用
D03	49		高效利用
F01	49		高效利用
B02	48		高效利用
E05	48		高效利用
F08	48		高效利用
G12	48		高效利用
C02	47		高效利用
C03	47		高效利用
D09	46		高效利用
D10	46		高效利用
B03	45		高效利用
E09	45		高效利用
F07	45		高效利用
H01	45		高效利用
H04	45		高效利用
C10	44		高效利用
D06	44		高效利用
G09	44		高效利用
F04	43		高效利用
G10	43		高效利用
D07	42		高效利用
E10	42		高效利用
G07	42		高效利用
B11	41		高效利用
E01	41		高效利用
H09	41		高效利用
A12	40		高效利用
E02	40		高效利用
F12	40		高效利用
G06	40		高效利用
G11	40		高效利用
C11	39		高效利用
F09	39		高效利用
F10	38		高效利用
E11	35		适当利用
E04	34		适当利用
D05	33		适当利用
E07	33		适当利用
H11	32		适当利用
A03	29		适当利用
D11	28		适当利用
E06	28		适当利用
D12	26		适当利用
A07	23		适当利用
B12	23		适当利用
A06	22		适当利用
C12	22		适当利用
A01	21		适当利用
C09	19		利用较弱
D08	19		利用较弱
C05	18		利用较弱
E12	8		不能利用
E08	6		不能利用
[truncated: 47 more columns]

## Sheet: PM9，10
PM9
Hour	A01	A02	A03	A04	A05	A06	A07	A08	A09	A10	A11	A12	B01	B02	B03	B04	B05	B06	B07	B08	B09	B10	B11	B12	C01	C02	C03	C04	C05	C06	C07	C08	C09	C10	C11	C12	D01	D02	D03	D04	D05	D06	D07	D08	D09	D10	D11	D12	E01
0	47	38	37	36	54	43	63	71	57	48	78	119	87	38	36	49	62	39	63	65	46	81	67	126	73	59	36	43	54	43	79	47	40	50	46	86	45	34	38	40	78	69	63	37	34	35	37	63	46
44.5	184	162	240	244	229	226	150	173	216	219	200	206	201	230	239	234	183	221	177	170	221	177	217	228	205	186	235	231	191	219	182	176	224	215	225	243	175	232	228	232	130	144	131	122	142	148	147	180	253
PM10
Hour	A01	A02	A03	A04	A05	A06	A07	A08	A09	A10	A11	A12	B01	B02	B03	B04	B05	B06	B07	B08	B09	B10	B11	B12	C01	C02	C03	C04	C05	C06	C07	C08	C09	C10	C11	C12	D01	D02	D03	D04	D05	D06	D07	D08	D09	D10	D11	D12	E01
0	61	66	80	53	58	68	60	91	112	131	121	128	61	48	73	42	46	53	37	59	60	71	57	61	60	51	56	44	48	54	39	49	52	84	44	68	137	51	44	41	47	53	42	39	68	80	54	66	105
44.5	287	262	169	188	183	169	156	161	168	171	171	175	263	255	225	254	252	262	251	248	235	196	234	243	255	240	250	246	246	241	239	234	240	234	233	243	181	225	238	247	124	235	233	232	225	141	223	244	157
减去原始数据
PM9
Hour	A01	A02	A03	A04	A05	A06	A07	A08	A09	A10	A11	A12	B01	B02	B03	B04	B05	B06	B07	B08	B09	B10	B11	B12	C01	C02	C03	C04	C05	C06	C07	C08	C09	C10	C11	C12	D01	D02	D03	D04	D05	D06	D07	D08	D09	D10	D11	D12	E01
平台	137	124	203	208	175	183	87	102	159	171	122	87	114	192	203	185	121	182	114	105	175	96	150	102	132	127	199	188	137	176	103	129	184	165	179	157	130	198	190	192	52	75	68	85	108	113	110	117	207
PM10
Hour	A01	A02	A03	A04	A05	A06	A07	A08	A09	A10	A11	A12	B01	B02	B03	B04	B05	B06	B07	B08	B09	B10	B11	B12	C01	C02	C03	C04	C05	C06	C07	C08	C09	C10	C11	C12	D01	D02	D03	D04	D05	D06	D07	D08	D09	D10	D11	D12	E01
平台	226	196	89	135	125	101	96	70	56	40	50	47	202	207	152	212	206	209	214	189	175	125	177	182	195	189	194	202	198	187	200	185	188	150	189	175	44	174	194	206	77	182	191	193	157	61	169	178	52
PM9	Value＞109，高效利用			56.5＜Value＜109，适当利用			30＜Value＜56.5，利用较弱			Value＜30，不能利用
Hour	平台
H03	213		高效利用	109		109
H05	212		高效利用	56.5		56.5
H06	212		高效利用	30		30
A04	208		高效利用
E01	207		高效利用
F01	207		高效利用
A03	203		高效利用
B03	203		高效利用
H02	203		高效利用
F03	202		高效利用
C03	199		高效利用
F05	199		高效利用
D02	198		高效利用
F07	197		高效利用
E03	195		高效利用
F04	194		高效利用
E02	193		高效利用
B02	192		高效利用
D04	192		高效利用
D03	190		高效利用
F06	189		高效利用
C04	188		高效利用
F02	188		高效利用
H07	188		高效利用
B04	185		高效利用
E04	185		高效利用
C09	184		高效利用
A06	183		高效利用
B06	182		高效利用
E06	180		高效利用
C11	179		高效利用
F08	179		高效利用
C06	176		高效利用
A05	175		高效利用
B09	175		高效利用
G09	173		高效利用
F09	172		高效利用
A10	171		高效利用
E05	171		高效利用
F12	171		高效利用
G11	171		高效利用
G10	168		高效利用
G12	167		高效利用
C10	165		高效利用
F10	165		高效利用
F11	163		高效利用
H08	161		高效利用
A09	159		高效利用
C12	157		高效利用
B11	150		高效利用
A01	137		高效利用
C05	137		高效利用
C01	132		高效利用
D01	130		高效利用
E09	130		高效利用
C08	129		高效利用
C02	127		高效利用
H04	127		高效利用
A02	124		高效利用
E07	123		高效利用
A11	122		高效利用
B05	121		高效利用
D12	117		高效利用
B01	114		高效利用
B07	114		高效利用
D10	113		高效利用
D11	110		高效利用
D09	108		适当利用
H01	107		适当利用
B08	105		适当利用
E08	104		适当利用
C07	103		适当利用
A08	102		适当利用
B12	102		适当利用
E10	97		适当利用
B10	96		适当利用
G01	95		适当利用
A07	87		适当利用
A12	87		适当利用
D08	85		适当利用
D06	75		适当利用
G02	72		适当利用
D07	68		适当利用
E11	66		适当利用
H12	55		利用较弱
G03	54		利用较弱
G04	54		利用较弱
D05	52		利用较弱
E12	45		利用较弱
H10	45		利用较弱
H11	41		利用较弱
H09	38		不能利用
G06	13		不能利用
G08	11		不能利用
G05	9		不能利用
G07	5		不能利用
PM10	Value＞121，高效利用			66.5＜Value＜121，适当利用			41＜Value＜66.5，利用较弱			Value＜41，不能利用
Hour	平台
A01	226		高效利用	121
B07	214		高效利用	66.5
B04	212		高效利用	41
B06	209		高效利用
B02	207		高效利用
B05	206		高效利用
D04	206		高效利用
B01	202		高效利用
C04	202		高效利用
C07	200		高效利用
C05	198		高效利用
A02	196		高效利用
C01	195		高效利用
C03	194		高效利用
D03	194		高效利用
D08	193		高效利用
D07	191		高效利用
B08	189		高效利用
C02	189		高效利用
C11	189		高效利用
C09	188		高效利用
C06	187		高效利用
C08	185		高效利用
B12	182		高效利用
D06	182		高效利用
D12	178		高效利用
B11	177		高效利用
B09	175		高效利用
C12	175		高效利用
D02	174		高效利用
D11	169		高效利用
D09	157		高效利用
H11	154		高效利用
B03	152		高效利用
C10	150		高效利用
A04	135		高效利用
H03	135		高效利用
H02	129		高效利用
A05	125		高效利用
B10	125		高效利用
H08	117		适当利用
H05	116		适当利用
H12	103		适当利用
A06	101		适当利用
H04	101		适当利用
H10	101		适当利用
H06	97		适当利用
A07	96		适当利用
H07	90		适当利用
A03	89		适当利用
H09	88		适当利用
E07	83		适当利用
H01	82		适当利用
D05	77		适当利用
A08	70		适当利用
E02	66		利用较弱
E05	65		利用较弱
F06	64		利用较弱
G04	64		利用较弱
E09	63		利用较弱
E03	62		利用较弱
G01	62		利用较弱
D10	61		利用较弱
G05	61		利用较弱
F02	59		利用较弱
F05	58		利用较弱
F08	58		利用较弱
E08	57		利用较弱
E12	57		利用较弱
A09	56		利用较弱
F09	55		利用较弱
E04	53		利用较弱
F01	53		利用较弱
G06	53		利用较弱
E01	52		利用较弱
F12	52		利用较弱
E06	51		利用较弱
E10	51		利用较弱
A11	50		利用较弱
G03	50		利用较弱
G11	49		利用较弱
F04	48		利用较弱
G12	48		利用较弱
A12	47		利用较弱
F10	45		利用较弱
D01	44		利用较弱
E11	43		利用较弱
G07	41		不能利用
A10	40		不能利用
G10	39		不能利用
G02	36		不能利用
F11	32		不能利用
G08	32		不能利用
G09	27		不能利用
F03	22		不能利用
F07	16		不能利用
Hour	A01	A02	A03	A04	A05	A06	A07	A08	A09	A10	A11	A12	B01	B02	B03	B04	B05	B06	B07	B08	B09	B10	B11	B12	C01	C02	C03	C04	C05	C06	C07	C08	C09	C10	C11	C12	D01	D02	D03	D04	D05	D06	D07	D08	D09	D10	D11	D12	E01
平台	137	124	203	208	175	183	87	102	159	171	122	87	114	192	203	185	121	182	114	105	175	96	150	102	132	127	199	188	137	176	103	129	184	165	179	157	130	198	190	192	52	75	68	85	108	113	110	117	207
Hour	平台
H03	213
H05	212
H06	212
A04	208
E01	207
F01	207
A03	203
B03	203
H02	203
F03	202
C03	199
F05	199
D02	198
F07	197
E03	195
F04	194
E02	193
B02	192
D04	192
D03	190
F06	189
C04	188
F02	188
H07	188
B04	185
E04	185
C09	184
A06	183
B06	182
E06	180
C11	179
F08	179
C06	176
A05	175
B09	175
G09	173
F09	172
A10	171
E05	171
F12	171
G11	171
G10	168
G12	167
C10	165
F10	165
F11	163
H08	161
A09	159
C12	157
B11	150
A01	137
C05	137
C01	132
D01	130
E09	130
C08	129
C02	127
H04	127
A02	124
E07	123
A11	122
B05	121
D12	117
B01	114
B07	114
D10	113
D11	110
D09	108
H01	107
B08	105
E08	104
C07	103
A08	102
B12	102
E10	97
B10	96
G01	95
A07	87
A12	87
D08	85
D06	75
G02	72
D07	68
E11	66
H12	55
G03	54
G04	54
D05	52
E12	45
H10	45
H11	38
H09	30
G06	13
G08	11
G05	9
G07	5
	0-50	50-100	100-200	大于200
	不能	利用较弱	适当利用	高效利用
[truncated: 47 more columns]

## Sheet: 结果汇总
PM1				底物代谢	产孢	PM2				底物代谢	产孢	PM3				底物代谢	产孢	PM5				底物代谢	产孢
M-Hydroxyphenyl acetic Acid	H03	129		高效利用	+	N-Acetyl-D-Galactosamine	B01	68		高效利用	-	Adenosine	F03	85		高效利用	+	Positive control	A02	47		高效利用	-
N-Acetyl-D-Glucosamine	A03	86		高效利用	+	L-Valine	H04	58		高效利用	+	Inosine	F12	76		高效利用	-	Tween40	H10	36		高效利用	-
Tyramine	H04	75		高效利用	+	D-Melezitose	C04	56		高效利用	+	Allantoin	G05	76		高效利用	-	D,L-Mevalonic acid	H06	33		高效利用	-
Maltotriose	E10	74		高效利用	-	D-Tagatose	D06	54		高效利用	+	D,L-Lactamide	E07	74		高效利用	+	Tween20	H09	33		高效利用	-
α-D-Glucose	C09	70		高效利用	+	Turanose	D07	54		高效利用	+	L-Tryptophan	B12	71		高效利用	-	Orotic acid	E09	32		高效利用	-
Adonitol	E09	66		适当利用	+	L- Phenylalanine	H02	54		高效利用	+	Cytosine	F05	70		高效利用	-	Butyric acid	H01	31		高效利用	-
Sucrose	D11	65		适当利用	+	L-Arabito	B07	52		高效利用	+	Ala-His	H05	69		高效利用	-	α-Ketobutyric acid	H03	31		高效利用	-
Glycerol	B03	65		适当利用	+	L-Octopamine	H07	52		高效利用	+	L-Arginine	A08	68		高效利用	-	D,L-Carnitine	H07	31		高效利用	-
D-Cellobiose	F11	64		适当利用	+	Gelatin	A07	51		高效利用	-	Uracil	F10	64		高效利用	-	D,L-α-Lipoic acid(oxidized form)	H05	30		高效利用	-
D-Sorbitol	B02	62		适当利用	+	γ-Aminobutyric acid	D10	48		高效利用	+	Ala-Asp	H01	63		高效利用	-	Caprylic acid	H04	29		高效利用	-
D-Fructose	C07	61		适当利用	+	D-Glucosamine	E05	48		高效利用	+	Ala-Gln	H02	62		高效利用	-	L-Cysteine	A07	28		适当利用	-
Uridine	D12	59		适当利用	+	L-Histidine	G08	48		高效利用	+	Urea	A05	60		高效利用	-	L-Glutamine	B01	28		适当利用	-
D-Galactose	A06	59		适当利用	+	L-Leucine	G10	46		高效利用	+	Gly-Asn	H08	60		高效利用	-	(5) 4-Amino-Imidazole-4(5)-Carboxamide	C09	28		适当利用	-
P-Hydroxy phenyl acetic acid	H02	58		适当利用	+	L-Ornithine	H01	45		高效利用	-	L-Histidine	B03	59		高效利用	-	Chorismic acid	D03	28		适当利用	-
α-HydroxyGlutaric acid-γ_x0002_lactone	E06	56		适当利用	+	Laminarin	A10	44		高效利用	+	L-Glutamine	B01	58		高效利用	-	Riboflavin	G09	28		适当利用	-
D-Glucosaminic acid	D03	56		适当利用	+	Amygdalin	B04	44		高效利用	-	Uric acid	G03	58		高效利用	-	Negative control	A01	27		适当利用	-
Maltose	C10	56		适当利用	+	Maltitol	C05	44		高效利用	+	L-Citrulline	C10	57		高效利用	-	L-Asparagine	A05	27		适当利用	-
Thymidine	C12	55		适当利用	+	4-Hydroxy benzoic acid	E07	44		高效利用	+	Ala-Leu	H06	57		高效利用	-	L-Leucine	B05	27		适当利用	-
Glycyl-L-Proline	H01	54		适当利用	+	L-Arginine	G04	44		高效利用	+	D-Aspartic acid	G06	56		高效利用	-	Cytosine	D10	27		适当利用	-
M-Inositol	F03	54		适当利用	+	L-Isoleucine	G09	44		高效利用	+	Ala-Glu	H03	56		高效利用	-	Oxaloacetic acid	G01	27		适当利用	-
D-Galactonic acid-γ-Lactone	C02	54		适当利用	+	Dextrin	A06	43		高效利用	+	Gly-Glu	H10	56		高效利用	-	Inosine+ Thiamine	G06	27		适当利用	-
D-Mannitol	B11	51		适当利用	+	L-Histidine	G06	43		高效利用	+	N-Acetyl-D,L-Glutamic acid	D01	55		高效利用	-	D,L-α-Hydroxy-Butyric acid	H02	27		适当利用	-
L-Fucose	B04	50		适当利用	+	L-Lysine	G11	43		高效利用	-	Met-Ala	H12	55		高效利用	-	Choline	H08	27		适当利用	-
α-D-Lactose	D09	49		适当利用	+	Arbutin	B08	42		高效利用	-	L-Glutamic acid	A12	54		高效利用	-	L-Aspartic acid	A06	26		适当利用	-
D-Trehalose	A10	48		适当利用	+	I-Erythritol	B10	42		高效利用	+	Ala-Thr	H07	54		高效利用	-	Adenosine-3’,5’-cyclic monophosphate	A09	26		适当利用	-
L-Alanyl glycine	G06	47		适当利用	-	Citraconic acid	E03	42		高效利用	+	Gly-Gln	H09	54		高效利用	-	L-Lysine	B06	26		适当利用	-
Inosine	F12	47		适当利用	+	N-Acetyl-L-Glutamic acid	G03	41		高效利用	+	L-Valine	C02	53		高效利用	-	D-Alanine	D06	26		适当利用	-
L-Asparagine	D01	46		适当利用	-	Gentiobiose	C01	40		高效利用	+	L-Asparagine	A09	50		高效利用	-	Thymine	F10	26		适当利用	-
2-Aminoethanol	H12	45		适当利用	+	Salicin	D02	40		高效利用	+	L-Threonine	B11	50		高效利用	-	Cyano-Cobalamine	G03	26		适当利用	-
L-Alanyl glycine	G05	45		适当利用	-	Citramalic acid	E04	40		高效利用	-	D-Asparagine	C04	50		高效利用	-	Folic acid	G05	26		适当利用	-
Glycyl-L-Aspartic acid	F01	45		适当利用	-	Sebacic acid	F08	40		高效利用	+	Ala-Gly	H04	50		高效利用	-	Thiamine pyrophosphate	G08	26		适当利用	-
D,L-Malic acid	C03	45		适当利用	+	L-Pyroglutamic acid	H03	40		高效利用	+	Cytidine	F04	49		高效利用	-	Guanosine-3’,5’-cyclic monophosphate	B09	25		适当利用	-
α-Hydroxybutyric acid	E07	44		适当利用	+	D-Arabitol	B06	39		高效利用	+	Gly-Met	H11	49		高效利用	-	Inosine	C11	25		适当利用	-
Dulcitol	A12	43		适当利用	-	D-Arabinose	B05	38		高效利用	+	Tyramine	E03	47		高效利用	-	Pyridoxal	E05	25		适当利用	-
D-Mannose	A11	43		适当利用	-	Quinic acid	F06	37		高效利用	+	Adenine	F02	46		高效利用	-	Uracil	E10	25		适当利用	-
Tween80	E05	42		适当利用	-	Succinamic acid	F10	37		高效利用	-	D,L-α-Amino-N-Butyric acid	G07	45		高效利用	-	P-Amino-Benzoic acid	G04	25		适当利用	-
D-Alanine	A09	42		适当利用	+	D-Tartaric acid	F11	36		高效利用	+	L-Aspartic acid	A10	43		高效利用	-	Pyrrolo-Quinoline Quinone	G10	25		适当利用	-
L-Threonine	G04	41		适当利用	+	β-Hydroxy butyric acid	E08	35		高效利用	+	L-Pyroglutamic acid	D03	43		高效利用	-	L-Alanine	A03	24		适当利用	-
Tricar ballylic acid	G02	41		适当利用	+	D-Ribono-1,4-Lactone	F07	34		适当利用	+	γ-Amino-N-Butyric acid	G08	42		适当利用	-	Adenine	A10	24		适当利用	-
Glycyl-L-Glutamic acid	G01	41		适当利用	+	Glycogen	A08	33		适当利用	-	Xanthine	G01	41		适当利用	-	Glycine	B02	24		适当利用	-
Mucic acid	F08	41		适当利用	-	Xylitol	D08	33		适当利用	+	Xanthosine	G02	41		适当利用	+	L-Histidine	B03	24		适当利用	-
β-Methyl-D-Glucoside	E08	41		适当利用	+	2-Deoxy-D-Ribose	B09	32		适当利用	+	L-Lysine	B06	40		适当利用	-	L-Isoleucine	B04	24		适当利用	-
L-Glutamic acid	B12	41		适当利用	+	Palatinose	C12	31		适当利用	+	D-Aspartic acid	C05	40		适当利用	-	L-Methionine	B07	24		适当利用	-
L-Proline	A08	40		适当利用	+	δ-Aminovaleric acid	D11	31		适当利用	+	Guanosine	F07	40		适当利用	-	Guanosine	B11	24		适当利用	-
Monomethyl succinate	G09	39		利用较弱	+	D-Fucose	B11	30		适当利用	+	D-Serine	C08	39		适当利用	-	L-Threonine	C03	24		适当利用	-
L-Rhamnose	C06	39		利用较弱	-	L-Sorbose	D04	30		适当利用	+	L-Leucine	B05	37		适当利用	-	2’-Deoxy inosine	C12	24		适当利用	-
D-Serine	B01	39		利用较弱	-	Itaconic acid	E11	29		适当利用	-	L-Proline	B09	37		适当利用	-	(-)Shikimic acid	D04	24		适当利用	-
D-Saccharic acid	A04	39		利用较弱	+	Putrescine	H08	29		适当利用	+	D-Alanine	C03	37		适当利用	-	L-Homoserine lactone	D05	24		适当利用	-
L-Glutamine	E01	38		利用较弱	+	Chondroitin sulfatec	A02	27		适当利用	-	L-Homoserine	C11	37		适当利用	-	β-Nicotinamide adenine dinucleotide	F04	24		适当利用	-
D-Gluconic acid	B06	38		利用较弱	+	D-Raffinose	D01	27		适当利用	+	D-Valine	C09	36		适当利用	-	N-Acetyl D-Glucosamine	F09	24		适当利用	-
M-Tartaric acid	E02	37		利用较弱	+	Malonic acid	F02	27		适当利用	-	L-Alanine	A07	35		适当利用	-	D-Biotin	G02	24		适当利用	-
Phenylethyl amine	H11	36		利用较弱	+	L-Methionine	G12	27		适当利用	-	L-Isoleucine	B04	35		适当利用	-	Adenosine	A11	23		适当利用	-
L-Aspartic acid	A07	36		利用较弱	+	Caproic acid	E02	26		适当利用	+	D-Glutamic acid	C06	35		适当利用	-	L Phenylalanine	B08	23		适当利用	-
2-Deoxy adenosine	E11	34		利用较弱	-	γ-Hydroxy butyric acid	E09	26		适当利用	+	δ-Amino-N-Valeric acid	G11	35		适当利用	-	L-Tyrosine	C05	23		适当利用	-
α-Keto-Butyric acid	D07	34		利用较弱	+	γ-Cyclodextrin	A05	25		适当利用	-	L-Phenylalanine	B08	34		适当利用	-	trans-4-HydroxyL-Proline	C08	23		适当利用	-
D-Aspartic acid	D02	34		利用较弱	+	Pectin	A12	25		适当利用	+	Ethanolamine	D09	34		适当利用	+	Hypoxanthine	C10	23		适当利用	-
L-Arabinose	A02	34		利用较弱	+	β-D-Allose	B03	25		适当利用	-	L-Serine	B10	33		适当利用	-	L-Ornithine	D01	23		适当利用	-
D-Malic acid	G11	33		利用较弱	+	L-Glucose	G02	25		适当利用	+	α-Amino-N-Valeric acid	G12	33		适当利用	-	δ-Amino-Levulinic acid	F05	23		适当利用	-
Fumaric acid	F05	33		利用较弱	-	Sorbic acid	F09	24		适当利用	+	L-Tyrosine	C01	32		适当利用	-	Deferoxamine mesylate	F07	23		适当利用	-
Adenosine	E12	33		利用较弱	+	3-Hydroxy 2-Butanone	H12	24		适当利用	-	Ethylamine	D08	32		适当利用	+	L-Arginine	A04	22		适当利用	-
L-Serine	G03	32		利用较弱	+	Lactitol	C03	23		适当利用	+	D-Lysine	C07	31		适当利用	-	Guanine	B10	22		适当利用	-
N-Acetyl-β-D mannosamine	G08	30		利用较弱	+	α-Methyl-D-Glucoside	C06	23		适当利用	+	L-Ornithine	C12	31		适当利用	-	2’-Deoxy guanosine	B12	22		适当利用	-
Tween20	C05	30		利用较弱	-	5-Keto-D-Gluconic Acid	E12	23		适当利用	-	N-Acetyl-D-Galactosamine	E12	31		适当利用	-	D-Aspartic acid	D07	22		适当利用	-
D-Threonine	F04	29		利用较弱	+	β-Methyl-D-Galactoside	C07	21		适当利用	+	N-Butylamine	D07	30		适当利用	+	Cytidine	D11	22		适当利用	-
Tween40	D05	29		利用较弱	-	L-Tartaric acid	F12	21		适当利用	-	Ammonia	A02	29		适当利用	-	β-Alanine	E07	22		适当利用	-
Lactulose	D10	28		利用较弱	-	Glycine	G05	21		适当利用	+	Glycine	B02	29		适当利用	-	Tween80	H12	22		适当利用	-
D-Xylose	B07	28		利用较弱	+	Negative control	A01	20		适当利用	-	L-Methionine	B07	27		适当利用	-	L-Valine	C06	21		适当利用	-
D-Galacturonic acid	H10	27		利用较弱	+	3-0-β-D-Galacto-pyranosyl-D-Arabinose	B12	20		适当利用	+	N-Acetyl-D-Glucosamine	E11	26		适当利用	-	2’-DeoxyCytidine	D12	21		适当利用	-
L-Malic acid	G12	27		利用较弱	-	3-Methyl glucose	C08	20		适当利用	+	ε-Amino-N-Caproic acid	G09	26		适当利用	-	Spermine	E03	21		适当利用	-
Glycolic acid	F09	27		利用较弱	+	β-Methyl-D-Glucuronic acid	C09	20		适当利用	+	N-Amylamine	D06	25		适当利用	-	Pyridoxamine	E06	21		适当利用	-
Bromo succinic acid	F06	27		利用较弱	-	α-Ketovaleric acid	E10	20		适当利用	+	Agmatine	D12	24		适当利用	-	Quinolinic acid	F01	21		适当利用	-
L-Lactic acid	B09	26		利用较弱	+	N-Acetyl-Neuraminic Acid	B02	19		适当利用	-	Formamide	E05	24		适当利用	-	Nicotinamide	F03	21		适当利用	-
L-Galactonic acid-γ-Lactone	H09	25		利用较弱	+	Butyric acid	D12	19		适当利用	-	D-Galactosamine	E09	24		适当利用	-	Menadione	G11	21		适当利用	-
Pyruvic acid	H08	25		利用较弱	+	Mannan	A11	18		适当利用	+	Nitrate	A04	22		适当利用	-	L-Glutamic acid	A08	20		适当利用	-
Citric acid	F02	25		利用较弱	+	Oxalomalic acid	F05	18		适当利用	+	L-Cysteine	A11	21		利用较弱	-	L-Proline	C01	20		适当利用	-
α-Keto-Glutaric acid	D06	25		利用较弱	+	Oxalic acid	F04	17		利用较弱	-	Putrescine	D11	21		利用较弱	-	L-isoleucine+ L-Valine	C07	20		适当利用	-
Negative control	A01	23		不能利用	-	L-Homoserine	G07	17		利用较弱	+	β-Phenylethyl_x005f_x0002_amine	E02	21		利用较弱	-	D,L-α,ε-Diamino-pimelic acid	D09	20		适当利用	-
Methyl pyruvate	G10	22		不能利用	+	α-Cyclodextrin	A03	16		利用较弱	-	N-Phthaloyl-L-Glutamic acid	D02	20		利用较弱	-	D-Pantothenic acid	E08	20		适当利用	-
D-Glucose-1-Phosphate	E03	22		不能利用	+	Sedoheptulosan	D03	16		利用较弱	+	Hydroxylamine	D04	20		利用较弱	-	Hematin	F06	20		适当利用	-
L-Lyxose	H06	21		不能利用	+	Stachyose	D05	16		利用较弱	+	Thymine	F08	20		利用较弱	-	Thiamine	G07	20		适当利用	-
D-Psicose	H05	21		不能利用	+	Sec-butylamine	H06	16		利用较弱	-	Thymidine	F09	20		利用较弱	-	D-Alanine	D08	19		利用较弱	-
α-Methyl-D-Galactoside	D08	21		不能利用	-	β-Cyclodextrin	A04	15		利用较弱	-	Nitrite	A03	19		利用较弱	-	Pyridoxine	E04	19		利用较弱	-
D-Glucuronic acid	B05	21		不能利用	-	2,3-Butanediol	H10	15		利用较弱	-	Acetamide	E04	18		利用较弱	-	2’-Deoxy Uridine	E12	19		利用较弱	-
D-Glucose-6-Phosphate	C01	20		不能利用	+	Inulin	A09	14		利用较弱	-	D,L-α-Amino-Caprylic acid	G10	18		利用较弱	-	D-(+)-Glucose	F08	19		利用较弱	-
Glyoxylic acid	F10	19		不能利用	+	L-Glucose	C02	14		利用较弱	+	Uridine	F11	17		利用较弱	-	L-Serine	C02	18		利用较弱	-
D-Fructose-6-Phosphate	E04	19		不能利用	+	N-Acetyl-D Glucosaminito	D09	14		利用较弱	-	Methylamine	D05	15		利用较弱	-	L-Citrulline	D02	18		利用较弱	-
Succinic acid	A05	19		不能利用	+	Melibionic acid	F03	14		利用较弱	-	Negative control	A01	14		利用较弱	-	Spermidine	E02	18		利用较弱	-
Glucuronamide	H07	18		不能利用	+	Acetamide	G01	14		利用较弱	+	Glucuronamide	E06	14		利用较弱	-	Uridine	E11	18		利用较弱	-
1,2-Propanediol	D04	17		不能利用	+	α-Methyl-D-Mannoside	C10	13		利用较弱	-	D-Mannosamine	E10	14		利用较弱	-	Nicotinic acid	F02	18		利用较弱	-
D-Melibiose	C11	17		不能利用	+	2,3-Butanone	H11	13		利用较弱	+	D-Glucosamine	E08	13		利用较弱	-	Glutathione (reduced form)	F11	18		利用较弱	-
D-Xylose	B08	16		不能利用	+	β-Methyl-D-Xyloside	C11	12		利用较弱	-	Alloxan	G04	13		利用较弱	-	Myo-Inositol	G12	18		利用较弱	-
Propionic acid	F07	13		不能利用	-	D,L-Carnitine	H05	12		利用较弱	-	Ethylenediamine	D10	12		利用较弱	-	2’-Deoxy adenosine	A12	16		利用较弱	-
Acetoacetic acid	G07	11		不能利用	-	D-Lactic acid methyl ester	F01	9		不能利用	-	Histamine	E01	12		利用较弱	-	Putrescine	E01	16		利用较弱	-
Formic acid	B10	11		不能利用	+	2-Hydroxy benzoic acid	E06	5		不能利用	-	Biuret	A06	11		利用较弱	-	Thymidine	F12	15		利用较弱	-
D-Ribose	C04	9		不能利用	+	Capric acid	E01	1		不能利用	+	N-Acetyl-D-Mannosamine	F01	9		不能利用	-	L-Tryptophan	C04	13		不能利用	-
Acetic acid	C08	8		不能利用	-	Dihydroxy acetone	H09	1		不能利用	+	Guanine	F06	0		不能利用	-	Tween60	H11	10		不能利用	-
PM4				底物代谢	产孢	PM6				底物代谢	产孢	PM7				底物代谢	产孢	PM8			底物代谢	产孢
D-Mannose-1-Phosphate	D01	64		高效利用	-	Arg-Met	C01	73		高效利用	-	Thr-Arg	E12	71		高效利用	-	Gly-Gly-D-Leu	H02	34		高效利用	-
Adenosine-2',3'-Cyclic monophosphate	A11	62		高效利用	-	lle-Trp	H01	67		高效利用	-	Trp-Tyr	G04	69		高效利用	-	Gly-Gly-Phe	H06	33		高效利用	-
Thiourea	H02	62		高效利用	-	Ala-Arg	A04	64		高效利用	-	Val-Asn	H04	68		高效利用	-	Leu-Leu-Leu	H10	33		高效利用	-
Tripoly-Phosphate	A05	60		高效利用	-	Arg-Asp	B07	64		高效利用	-	Trp-Asp	F08	65		高效利用	-	Gly-Gly-IIe	H04	32		高效利用	-
N-Acetyl-L-Cysteine	G01	60		高效利用	-	Arg-Lys	B12	64		高效利用	-	Pro-Gln	D06	64		高效利用	-	Leu-Gly-Gly	H09	28		高效利用	-
1-Thio-β-D-Glucose	H03	60		高效利用	-	Asp-Phe	D01	64		高效利用	-	Tyr-Trp	H01	64		高效利用	-	γ-Glu-Gly	G01	27		高效利用	-
Phosphate	A02	58		高效利用	-	Glu-Tyr	D12	63		高效利用	-	Val-Arg	H03	63		高效利用	-	Gly-D-Ser	G05	24		高效利用	-
Trimeta-Phosphate	A04	58		高效利用	-	His-Lys	F08	63		高效利用	-	Val-Gly	H06	63		高效利用	-	Gly-Gly-Leu	H05	24		高效利用	-
Taurine	H06	58		高效利用	-	His-Trp	F12	62		高效利用	-	Lys-Arg	A07	62		高效利用	-	Gly-Gly-Gly	H03	23		高效利用	-
p-Amino benzene sulfonic acid	H08	58		高效利用	-	Arg-Gln	B08	61		高效利用	-	Met-His	B12	61		高效利用	-	Positive Control:L-Glutamine	A02	22		高效利用	-
Guanosine-2'-Monophosphate	B08	57		高效利用	-	Arg-Arg	B06	60		高效利用	-	Val-Leu	H09	60		高效利用	-	Gly-D-Thr	G06	22		高效利用	-
Guanosine-3'-Monophosphate	B09	57		高效利用	-	Arg-Ala	B05	58		高效利用	-	Trp-Lys	F12	59		高效利用	-	Gly-Gly-Ala	H01	21		高效利用	-
Carbamyl phosphate	B05	56		高效利用	-	His-Tyr	G01	58		高效利用	-	Val-His	H07	59		高效利用	-	Val-Tyr-Val	H07	21		高效利用	-
Cysteamine	F11	56		高效利用	-	Arg-Trp	C04	57		高效利用	-	Tyr-Gln	G06	56		高效利用	-	Gly-D-Ala	G03	19		高效利用	-
Hypotaurine	H07	55		高效利用	-	Arg-Tyr	C05	57		高效利用	-	Pro-Tyr	D12	55		高效利用	-	Phe-β-Ala	G10	19		高效利用	-
Tetramethylene sulfone	H12	55		高效利用	-	His-Leu	F07	57		高效利用	-	Tyr-Phe	G12	55		高效利用	-	Tyr-Gly-Gly	H12	18		高效利用	-
D-2-Phospho-Glyceric acid	B06	54		高效利用	-	Ile-Arg	G04	56		高效利用	-	Ser-His	E03	52		高效利用	-	Pro-Lys	D03	17		适当利用	-
Guanosine-5'-Monophosphate	B10	54		高效利用	-	Leu-Arg	H05	55		高效利用	-	Tyr-His	G09	52		高效利用	-	Val-Lys	E09	17		适当利用	-
Phosphoenol pyruvate	C01	54		高效利用	-	Arg-Ser	C03	54		高效利用	-	Tyr-Ala	G05	51		高效利用	-	D-Ala-Gly	F08	17		适当利用	-
D-Glucose-6-Phosphate	C04	54		高效利用	-	Asp-Val	D03	54		高效利用	-	Val-Tyr	H10	51		高效利用	-	β-Ala-Phe	F06	15		适当利用	-
Phosphocreatine	E03	54		高效利用	-	Glu-Val	E01	54		高效利用	-	Tyr-Leu	G10	50		高效利用	-	Ala-Ala-Ala	G11	15		适当利用	-
Sulfate	F02	54		高效利用	-	His-Met	F09	54		高效利用	-	Met-Trp	C07	49		高效利用	-	Gly-D-Val	G07	14		适当利用	-
S-Methyl-L-Cysteine	G02	54		高效利用	-	His-Asp	F05	53		高效利用	-	Ser-Phe	E06	49		高效利用	-	Pro-Glu	D01	13		适当利用	-
Lanthionine	G04	54		高效利用	-	His-Gly	F06	53		高效利用	-	Leu-Trp	A04	48		高效利用	-	Ser-Asn	D07	13		适当利用	-
Adenosine-2'-Monophosphate	A08	53		高效利用	-	His-Val	G02	51		高效利用	-	Met-Arg	B07	48		高效利用	-	Leu-β-Ala	G08	13		适当利用	-
Adenosine-3'-Monophosphate	A09	53		高效利用	-	Ile-His	G07	51		高效利用	-	Ser-Val	E10	48		高效利用	-	Pro-Ser	D04	12		适当利用	-
Thiophosphate	B01	53		高效利用	-	Gln-Gln	D05	50		高效利用	-	Y-Glu-Gly	H12	48		高效利用	-	D-Leu-D-Leu	F10	12		适当利用	-
β-Glycerol phosphate	B04	53		高效利用	-	Gly-Val	F04	50		高效利用	-	Met-Pro	C08	47		高效利用	-	Pro-Trp	D05	11		适当利用	-
D-3-Phospho-Glyceric acid	B07	53		高效利用	-	Positive control:L-Glutamine	A02	48		高效利用	-	Trp-Ala	F06	47		高效利用	-	Val-Gln	E07	11		适当利用	-
Dithiophosphate	F06	53		高效利用	-	Ala-Asn	A05	48		高效利用	-	Trp-Leu	F11	47		高效利用	-	Gly-D-Asp	G04	11		适当利用	-
Cystathionine	G03	53		高效利用	-	Arg-Glu	B09	48		高效利用	-	Trp-Phe	G01	47		高效利用	-	Pro-Val	D06	10		适当利用	-
Thiosulfate	F03	52		高效利用	-	Arg-Val	C06	48		高效利用	-	Val-Gly	H05	47		高效利用	-	Thr-Ser	E02	10		适当利用	-
Glutathione	G05	52		高效利用	-	Asn-Val	C08	48		高效利用	-	Lys-Leu	A10	46		高效利用	-	Trp-Val	E03	10		适当利用	-
D-Methionine	G08	52		高效利用	-	Gly-Arg	E03	48		高效利用	-	Met-Gln	B09	46		高效利用	-	Val-Met	E10	10		适当利用	-
Taurocholic acid	H05	52		高效利用	-	Ala-Phe	A11	47		高效利用	-	Tyr-Glu	G07	46		高效利用	-	β-Ala-Ala	F02	10		适当利用	-
2-Hydroxyethane sulfonic acid	H10	52		高效利用	-	Ala-Trp	B03	46		高效利用	-	Tyr-Gly	G08	46		高效利用	-	Val-Phe	E11	9		适当利用	-
D-Glucosamine-6-Phosphate	C06	51		高效利用	-	Ala-Tyr	B04	46		高效利用	-	Val-Val	H11	46		高效利用	-	D-Ala-D-Ala	F07	9		适当利用	-
Thiophosphate	F05	51		高效利用	-	Arg-Phe	C02	46		高效利用	-	Pro-Leu	D09	45		高效利用	-	ϒ-D-Glu-Gly	G02	9		适当利用	-
Adenosine-5'-Monophosphate	A10	50		高效利用	-	Asp-Trp	D02	46		高效利用	-	Ser-Pro	E07	45		高效利用	-	Val-Ser	F01	8		利用较弱	-
6-Phospho-Gluconic acid	C07	50		高效利用	-	Ile-Gln	G05	46		高效利用	-	Ser-Tyr	E09	45		高效利用	-	β-Ala-Gly	F03	8		利用较弱	-
Phospho-L-Arginine	D04	50		高效利用	-	Gln-Gly	D06	45		高效利用	-	Trp-Glu	F09	45		高效利用	-	Gly-lle	B02	7		利用较弱	-
Cytidine-2’-Monophosphat	C08	49		高效利用	-	Gly-Thr	F01	45		高效利用	-	Lys-Ile	A09	44		高效利用	-	Leu-Asn	B08	7		利用较弱	-
D-Mannose-6-Phosphate	D02	49		高效利用	-	Arg-Ile	B10	44		高效利用	-	Lys-Trp	B04	44		高效利用	-	Ser-Glu	D10	7		利用较弱	-
Cysteamine-S-Phosphate	D03	49		高效利用	-	Asp-Lys	C12	44		高效利用	-	Pro-Phe	D10	44		高效利用	-	Tyr-Val	E05	7		利用较弱	-
Negative control	F01	49		高效利用	-	Glu-Trp	D11	44		高效利用	-	Tyr-Lys	G11	44		高效利用	-	Gly-Asp	B01	6		利用较弱	-
Dithiophosphate	B02	48		高效利用	-	Gly-Trp	F02	44		高效利用	-	Tyr-Tyr	H02	44		高效利用	-	Val-Glu	E08	6		利用较弱	-
O-Phosphoryl-Ethanolamin	E05	48		高效利用	-	Ala-Gly	A07	43		高效利用	-	Lys-Glu	A08	43		高效利用	-	Met-β-Ala	F05	6		利用较弱	-
D-Cysteine	F08	48		高效利用	-	Ile-Tyr	H02	43		高效利用	-	Lys-Thr	B03	43		高效利用	-	Ala-Val	A07	5		利用较弱	-
L-Methionine sulfone	G12	48		高效利用	-	Ala-His	A08	42		高效利用	-	Phe-Trp	D03	43		高效利用	-	Ile-Leu	B07	5		利用较弱	-
Phospho-Glycolic acid	C02	47		高效利用	-	Arg-Leu	B11	42		高效利用	-	Ser-Met	E05	43		高效利用	-	Phe-Met	C08	5		利用较弱	-
D-Glucose-1-Phosphate	C03	47		高效利用	-	Asn-Glu	C07	42		高效利用	-	Lys-Phe	A12	42		高效利用	-	Phe-Tyr	C09	5		利用较弱	-
Uridine-3'-Monophosphate	D09	46		高效利用	-	His-Ser	F11	42		高效利用	-	Lys-Val	B06	42		高效利用	-	Val-Ala	E06	5		利用较弱	-
Uridine-5'-Monophosphate	D10	46		高效利用	-	Leu-Ala	H04	42		高效利用	-	Met-Phe	C05	42		高效利用	-	β-Ala-His	F04	5		利用较弱	-
D,L-α-Glycerol phosphate	B03	45		高效利用	-	Leu-Phe	H12	42		高效利用	-	Pro-Gly	D07	42		高效利用	-	Lys-Gly	C01	4		不能利用	-
Thymidine-3'-Monophosphate	E09	45		高效利用	-	Glu-Glu	D08	41		高效利用	-	Leu-Val	A05	41		适当利用	-	Pro-lle	D02	4		不能利用	-
L-Cysteine	F07	45		高效利用	-	Ala-Ser	B01	40		高效利用	-	Pro-Asp	D05	41		适当利用	-	Tyr-lle	E04	4		不能利用	-
L-Djenkolic acid	H01	45		高效利用	-	Gly-Ser	E12	40		高效利用	-	Ser-Ser	E08	41		适当利用	-	D-Ala-Leu	F09	4		不能利用	-
D,L-Lipoamide	H04	45		高效利用	-	Ile-Val	H03	40		高效利用	-	Val-Ile	H08	41		适当利用	-	Phe-Gly-Gly	H11	4		不能利用	-
Cytidine-5'-Monophosphate	C10	44		高效利用	-	Ala-Ala	A03	39		高效利用	-	Thr-Ala	E11	40		适当利用	-	Ala-Gln	A04	3		不能利用	-
O-Phospho-L-Serine	D06	44		高效利用	-	Asp-Asp	C09	39		高效利用	-	Lys-Tyr	B05	39		适当利用	-	His-Ala	B03	3		不能利用	-
Glycyl-L-Methionine	G09	44		高效利用	-	Asp-Glu	C10	39		高效利用	-	Met-Lys	C03	39		适当利用	-	D-Leu-Tyr	F12	3		不能利用	-
Tetrathionate	F04	43		高效利用	-	Gly-His	E06	39		高效利用	-	Trp-Arg	F07	39		适当利用	-	Gly-Phe-Phe	H08	3		不能利用	-
N-Acetyl-D,L-Methionine	G10	43		高效利用	-	Gly-Tyr	F03	39		高效利用	-	Positive control:L-Glutamine	A02	38		适当利用	-	Ala-lle	A05	2		不能利用	-
O-Phospho-L-Threonine	D07	42		高效利用	-	His-Pro	F10	39		高效利用	-	Lys-Lys	A11	38		适当利用	-	His-Glu	B04	2		不能利用	-
Thymidine-5'-Monophosphate	E10	42		高效利用	-	Glu-Asp	D07	38		适当利用	-	Phe-Ala	C09	38		适当利用	-	Ser-Gln	D09	2		不能利用	-
L-Methionine	G07	42		高效利用	-	Gly-Phe	E10	38		适当利用	-	Phe-Pro	D01	38		适当利用	-	Negative Contrl	A01	1		不能利用	-
Guanosine-2',3'-Cyclic monophosphate	B11	41		高效利用	-	Ala-Pro	A12	37		适当利用	-	Pro-Ala	D04	38		适当利用	-	Phe-Glu	C06	1		不能利用	-
O-Phospho-D-Tyrosine	E01	41		高效利用	-	Ala-Thr	B02	37		适当利用	-	Thr-Glu	F01	38		适当利用	-	Ala-Asp	A03	0		不能利用	-
Butane sulfonic acid	H09	41		高效利用	-	Leu-Asp	H06	36		适当利用	-	Trp-Gly	F10	38		适当利用	-	Ala-Met	A06	0		不能利用	-
Adenosine-3',5'-Cyclic monophosphate	A12	40		高效利用	-	Leu-Gly	H08	36		适当利用	-	Trp-Ser	G02	38		适当利用	-	Asp-Ala	A08	0		不能利用	-
O-Phospho-L-Tyrosine	E02	40		高效利用	-	Ala-Glu	A06	35		适当利用	-	Lys-Ser	B02	37		适当利用	-	Asp-Gln	A09	0		不能利用	-
L-Cysteine sulfinic acid	F12	40		高效利用	-	Ala-Leu	A09	35		适当利用	-	Ser-Ala	E01	37		适当利用	-	Ala-Gly	A10	0		不能利用	-
D,L-Ethionine	G06	40		高效利用	-	Asp-Leu	C11	35		适当利用	-	Ser-Gly	E02	37		适当利用	-	Glu-Ala	A11	0		不能利用	-
L-Methionine sulfoxide	G11	40		高效利用	-	Gly-Ala	E02	35		适当利用	-	Ser-Leu	E04	37		适当利用	-	Gly-Asn	A12	0		不能利用	-
Cytidine-2',3'-Cyclic monophosphate	C11	39		高效利用	-	Gly-Leu	E07	35		适当利用	-	Met-Gly	B11	36		适当利用	-	His-His	B05	0		不能利用	-
L-Cysteinyl_x005f_x0002_glycine	F09	39		高效利用	-	Ile-Ile	G08	35		适当利用	-	Phe-Gly	C10	36		适当利用	-	lle-Asn	B06	0		不能利用	-
L-Cysteic acid	F10	38		高效利用	-	Leu-Glu	H07	35		适当利用	-	Phe-Ser	D02	35		适当利用	-	Leu-His	B09	0		不能利用	-
Inositol hexaphosphate	E11	35		适当利用	-	Glu-Gly	D09	34		适当利用	-	Leu-Ser	A03	34		适当利用	-	Leu-Pro	B10	0		不能利用	-
Phosphoryl choline	E04	34		适当利用	-	Glu-Ser	D10	34		适当利用	-	Phe-Ile	C11	34		适当利用	-	Leu-Tyr	B11	0		不能利用	-
O-Phospho-D-Serine	D05	33		适当利用	-	Ala-Leu	A10	33		适当利用	-	Thr-Leu	F03	34		适当利用	-	Lys-Asp	B12	0		不能利用	-
2-Aminoethyl phosphonic acid	E07	33		适当利用	-	Gly-Met	E09	33		适当利用	-	Thr-Met	F04	34		适当利用	-	Lys-Met	C02	0		不能利用	-
Methane sulfonic acid	H11	32		适当利用	-	Ile-Ser	G12	33		适当利用	-	Met-Glu	B10	32		适当利用	-	Met-Phr	C03	0		不能利用	-
Pyrophosphate	A03	29		适当利用	-	Ile-Ala	G03	32		适当利用	-	Pro-Hyp	D08	32		适当利用	-	Met-Tyr	C04	0		不能利用	-
Uridine-2',3'-Cyclic monophosphate	D11	28		适当利用	-	Ile-Gly	G06	32		适当利用	-	Met-Asp	B08	31		适当利用	-	Phe-Asp	C05	0		不能利用	-
Phosphono acetic acid	E06	28		适当利用	-	Gly-Gly	E05	30		适当利用	-	Phe-Phe	C12	31		适当利用	-	Gln-Glu	C07	0		不能利用	-
Uridine-3',5'-Cyclic monophosphate	D12	26		适当利用	-	Leu-Leu	H10	30		适当利用	-	Thr-Gly	F02	31		适当利用	-	Phe-Val	C10	0		不能利用	-
Hypophosphite	A07	23		适当利用	-	Gly-Lys	E08	29		适当利用	-	Met-Leu	C02	29		适当利用	-	Pro-Arg	C11	0		不能利用	-
Guanosine-3',5'-Cyclic monophosphate	B12	23		适当利用	-	Gly-Pro	E11	29		适当利用	-	Met-Met	C04	27		适当利用	-	Pro-Asn	C12	0		不能利用	-
Triethyl phosphate	A06	22		适当利用	-	Leu-Ile	H09	29		适当利用	-	Trp-Trp	G03	24		利用较弱	-	Ser-Asp	D08	0		不能利用	-
Cytidine- 3',5'-Cyclic monophosphate	C12	22		适当利用	-	Gly-Cys	E04	27		适当利用	-	Pro-Pro	D11	23		利用较弱	-	Thr-Asp	D11	0		不能利用	-
Negative control	A01	21		适当利用	-	Ile-Phe	G10	26		适当利用	-	Met-Ile	C01	22		利用较弱	-	Thr-Gln	D12	0		不能利用	-
Cytidine-3'-Monophosphate	C09	19		利用较弱	-	Leu-Met	H11	26		适当利用	-	Thr-Pro	F05	20		利用较弱	-	Thr-Phe	E01	0		不能利用	-
Uridine-2'-Monophosphate	D08	19		利用较弱	-	Cys-Gly	D04	22		适当利用	-	Lys-Ala	A06	17		不能利用	-	Val-Pro	E12	0		不能利用	-
2-Deoxy-D-Glucose 6-Phosphate	C05	18		利用较弱	-	Ile-Met	G09	22		适当利用	-	Lys-Pro	B01	17		不能利用	-	D-Leu-Gly	F11	0		不能利用	-
Thymidine 3',5'-Cyclic monophosphate	E12	8		不能利用	-	Ile-Pro	G11	19		利用较弱	-	Negative Control	A01	13		不能利用	-	Leu-D-Leu	G09	0		不能利用	-
Methylene diphosphonic acid	E08	6		不能利用	-	Negative control	A01	4		不能利用	-	Met-Pro	C06	12		不能利用	-	D-Ala-Gly-Gly	G12	0		不能利用	-
PM9				底物代谢	产孢	PM10				底物代谢	产孢
Sodium Nitrate 40 mM	H03	213		高效利用	+++	pH 3.5	A01	226		高效利用	+++
Sodium Nitrate 80 mM	H05	212		高效利用	+++	pH 4.5+ L-Glutamine	B07	214		高效利用	+++
Sodium Nitrate 100 mM	H06	212		高效利用	+++	pH 4.5+ L-Asparagine	B04	212		高效利用	++
NaCl 4%	A04	208		高效利用	+++	pH 4.5+ L-Glutamic Acid	B06	209		高效利用	+++
Sodium formate 1%	E01	207		高效利用	+++	pH 4.5+ L-Alanine	B02	207		高效利用	+++
Sodium Lactate 1%	F01	207		高效利用	+++	pH 4.5+ L-Aspartic Acid	B05	206		高效利用	+++
NaCl 3%	A03	203		高效利用	+++	pH 4.5+ α- Amino-N-butyric acid	D04	206		高效利用	++
NaCl 6% +N-N Dimethylglycine	B03	203		高效利用	+++	pH 4.5	B01	202		高效利用	+++
Sodium Nitrate 20 mM	H02	203		高效利用	+++	pH 4.5+ L-Serine	C04	202		高效利用	+++
Sodium Lactate 3%	F03	202		高效利用	+++	pH 4.5+ L-Tyrosine	C07	200		高效利用	+++
NaCl 6%+N-Acethyl-L-glutamine	C03	199		高效利用	+++	pH 4.5+ L-Threonine	C05	198		高效利用	+++
Sodium Lactate 5%	F05	199		高效利用	+++	pH 4	A02	196		高效利用	+++
Potassium chloride 4%	D02	198		高效利用	+++	pH 4.5+ L-Methionine	C01	195		高效利用	+++
Sodium Lactate 7%	F07	197		高效利用	++	pH 4.5+ L-Proline	C03	194		高效利用	+++
Sodium formate 3%	E03	195		高效利用	+++	pH 4.5+ L-Norvaline	D03	194		高效利用	+++
Sodium Lactate 4%	F04	194		高效利用	+++	pH 4.5+ 5-Hydroxy Lysine	D08	193		高效利用	+++
Sodium formate 2%	E02	193		高效利用	+++	pH 4.5+ D-Lysine	D07	191		高效利用	+++
NaCl 6% +Betaine	B02	192		高效利用	+++	pH 4.5+ Glycine	B08	189		高效利用	+++
Potassium chloride 6%	D04	192		高效利用	+++	pH 4.5+ L-Phenylalanine	C02	189		高效利用	+++
Potassium chloride 5%	D03	190		高效利用	+++	pH 4.5+ L-Homoarginine	C11	189		高效利用	+++
Sodium Lactate 6%	F06	189		高效利用	++	pH 4.5+ Hydroxy-L-Proline	C09	188		高效利用	+++
NaCl 6% + β-Glutamic acid	C04	188		高效利用	+++	pH 4.5+ L-Tryptophan	C06	187		高效利用	+++
Sodium Lactate 2%	F02	188		高效利用	+++	pH 4.5+ L-Valine	C08	185		高效利用	+++
Sodium Nitrite 10mM	H07	188		高效利用	+++	pH 4.5+ L-Lysine	B12	182		高效利用	+++
NaCl 6% + Sarcosine	B04	185		高效利用	+++	pH 4.5+ L-Cysteicacid	D06	182		高效利用	++
Sodium formate 4%	E04	185		高效利用	+++	pH 4.5+ Urea	D12	178		高效利用	+++
NaC1 6% + Trimethylamine-N-oxide	C09	184		高效利用	+++	pH 4.5+ L-Leucine	B11	177		高效利用	+++
NaCl 5.5%	A06	183		高效利用	+++	pH 4.5+ L-Glutamic Acid	B09	175		高效利用	+++
NaCl 6% + MOPS	B06	182		高效利用	+++	pH 4.5+ L-Homoserine	C12	175		高效利用	+++
Sodium formate 6%	E06	180		高效利用	+++	pH 4.5+ L-Norleucine	D02	174		高效利用	+++
NaC1 6% + Octopine	C11	179		高效利用	+++	pH 4.5+ Trimethylamine-N-oxide	D11	169		高效利用	+++
Sodium Lactate 8%	F08	179		高效利用	+++	pH 4.5 + 5-Hydroxy Tryptophn	D09	157		高效利用	+++
NaC1 6% + Glutathione	C06	176		高效利用	+++	X-PO4	H11	154		高效利用	-
NaCl 5%	A05	175		高效利用	+++	pH4.5+ L-Argine	B03	152		高效利用	++
NaCl 6% + Phosphorylcholine	B09	175		高效利用	+++	pH 4.5+ L-Ornithine	C10	150		高效利用	++
Ammonium sulfate pH8 10mM	G09	173		高效利用	+++	pH 5	A04	135		高效利用	+
Sodium Lactate 9%	F09	172		高效利用	+++	X-β-D-Glucoside	H03	135		高效利用	+
NaCl 8%	A10	171		高效利用	+++	X-α-D-Glucoside	H02	129		高效利用	+
Sodium formate 5%	E05	171		高效利用	+++	pH5.5	A05	125		高效利用	+
Sodium Lactate 12%	F12	171		高效利用	+++	pH 4.5+ L-Isoleucine	B10	125		高效利用	+++
Ammonium sulfate pH8 50mM	G11	171		高效利用	+++	X-β-D-Glucosaminide	H08	117		适当利用	-
Ammonium sulfate pH8 20mM	G10	168		高效利用	+++	X-β-D-Galactoside	H05	116		适当利用	-
Ammonium sulfate pH8 100mM	G12	167		高效利用	+++	X-SO4	H12	103		适当利用	+
NaC1 6% + Trimethylamine	C10	165		高效利用	+++	pH 6	A06	101		适当利用	+
Sodium Lactate 10%	F10	165		高效利用	+++	X-α-D-Galactoside	H04	101		适当利用	-
Sodium Lactate 11%	F11	163		高效利用	+++	X-α-D-Mannoside	H10	101		适当利用	-
Sodium Nitrite 20mM	H08	161		高效利用	+++	X-α-D-Glucuronide	H06	97		适当利用	+
NaCl 7%	A09	159		高效利用	+++	pH 7	A07	96		适当利用	+
NaC1 6% + Trigonelline	C12	157		高效利用	+++	X-β-D-GIucuronide	H07	90		适当利用	-
NaCl 6% + Creatinine	B11	150		高效利用	+++	pH 4.5	A03	89		适当利用	+
NaCl 1%	A01	137		高效利用	+	X-β-D-Galactosaminide	H09	88		适当利用	+
NaC1 6% + γ-Amino-n-butyric acid	C05	137		高效利用	+++	pH 9.5+ L-Glutamine	E07	83		适当利用	-
NaC1 6% +KCl	C01	132		高效利用	+++	X-Caprylate	H01	82		适当利用	-
Potassium chloride 3%	D01	130		高效利用	+	pH 4.5+ P-Aminobenzoate	D05	77		适当利用	++
Urea 4%	E09	130		高效利用	-	pH 8	A08	70		适当利用	-
NaCl 6% + Trehalose	C08	129		高效利用	+	pH 9.5+ L-Alanine	E02	66		利用较弱	-
NaCl 6%+ L-proline	C02	127		高效利用	++	pH 9.5+ L-AsparticAcid	E05	65		利用较弱	-
Sodium Nitrate 60mM	H04	127		高效利用	+	pH 9.5+ L-Tryptophan	F06	64		利用较弱	-
NaCl 2%	A02	124		高效利用	+	pH 9.5+ Agmatine	G04	64		利用较弱	-
Urea 2%	E07	123		高效利用	-	pH 9.5+ L-Histidine	E09	63		利用较弱	-
NaCl 9%	A11	122		高效利用	+++	pH 9.5+ L-Arginine	E03	62		利用较弱	-
NaCl 6% + Dimethyl sulphonyl propionate	B05	121		高效利用	+++	pH 9.5+ Anthranilicacid	G01	62		利用较弱	-
Ethylene glycol 20%	D12	117		高效利用	-	pH 4.5+ D, L-Diaminopimelicacid	D10	61		利用较弱	-
NaCl 6%	B01	114		高效利用	+++	pH 9.5+ Cadaverine	G05	61		利用较弱	-
NaCl 6% + Ectoine	B07	114		高效利用	+++	pH 9.5+ L-Phenylalanine	F02	59		利用较弱	-
Ethylene glycol 10%	D10	113		高效利用	-	pH 9.5+ L-Threonine	F05	58		利用较弱	-
Ethylene glycol 15%	D11	110		高效利用	+++	pH 9.5+ L-Valine	F08	58		利用较弱	-
Ethylene glycol 5%	D09	108		适当利用	-	pH 9.5+ Glycine	E08	57		利用较弱	-
Sodium Nitrite 10mM	H01	107		适当利用	+	pH 9.5+ L-Lysine	E12	57		利用较弱	-
NaCl 6% + Choline	B08	105		适当利用	+++	pH 8.5	A09	56		利用较弱	-
Urea 3%	E08	104		适当利用	-	pH 9.5+ Hydroxy-L-Proline	F09	55		利用较弱	-
NaCl 6% + Glycerol	C07	103		适当利用	+++	pH 9.5+ L-Asparagine	E04	53		利用较弱	-
NaCl 6.5%	A08	102		适当利用	++	pH 9.5+ L-Methionine	F01	53		利用较弱	-
NaCl 6% + L-Carnitine	B12	102		适当利用	+++	pH 9.5+ Putrescine	G06	53		利用较弱	-
Urea 5%	E10	97		适当利用	-	pH 9.5	E01	52		利用较弱	-
NaCl 6% + Creatine	B10	96		适当利用	+++	pH 9.5+ L-Homoserine	F12	52		利用较弱	-
Sodium Phosphate pH7 20mM	G01	95		适当利用	+	pH 9.5+ L-Glutamic Acid	E06	51		利用较弱	-
NaCl 6%	A07	87		适当利用	++	pH 9.5+ L-Isoleucine	E10	51		利用较弱	-
NaCl 10%	A12	87		适当利用	++	pH 9.5	A11	50		利用较弱	-
Sodium sulfate 5%	D08	85		适当利用	+	pH 9.5+ L-Norvaline	G03	50		利用较弱	-
Sodium sulfate 3%	D06	75		适当利用	+	pH 9.5+ Trimethylamine-N-oxide	G11	49		利用较弱	-
Sodium Phosphate pH7 50mM	G02	72		适当利用	-	pH 9.5+ L-Serine	F04	48		利用较弱	-
Sodium sulfate 4%	D07	68		适当利用	+	pH 9.5+ Urea	G12	48		利用较弱	-
Urea 6%	E11	66		适当利用	-	pH 10	A12	47		利用较弱	-
Sodium Nitrite 100mM	H12	55		利用较弱	-	pH 9.5+ L-Ornithine	F10	45		利用较弱	-
Sodium Phosphate pH7 100mM	G03	54		利用较弱	-	pH 4.5+ Anthranilicacid	D01	44		利用较弱	-
Sodium Phosphate pH7 200mM	G04	54		利用较弱	-	pH 9.5+ L-Leucine	E11	43		利用较弱	-
Sodium sulfate 2%	D05	52		利用较弱	+	pH 9.5+ Histamine	G07	41		不能利用	-
Urea 7%	E12	45		利用较弱	-	pH 9	A10	40		不能利用	-
Sodium Nitrite 60mM	H10	45		利用较弱	-	pH 9.5+ Creatine	G10	39		不能利用	-
Sodium Nitrite 80mM	H11	41		利用较弱	-	pH 9.5+ L-Norleucine	G02	36		不能利用	-
Sodium Nitrite 40mM	H09	38		利用较弱	-	pH 9.5+ L-Homoarginine	F11	32		不能利用	-
Sodium Benzoate pH5.2 50mM	G06	13		不能利用	-	pH 9.5+ Phenylethylamine	G08	32		不能利用	-
Sodium Benzoate pH5.2 200mM	G08	11		不能利用	-	pH 9.5+ Tyramine	G09	27		不能利用	++
Sodium Benzoate pH5.2 20mM	G05	9		不能利用	-	pH 9.5+ L-Proline	F03	22		不能利用	-
Sodium Benzoate pH5.2 100mM	G07	5		不能利用	-	pH 9.5+ L-Tyrosine	F07	16		不能利用	-
